# Supplementary material for: COVID-19 prevention at institutions of higher education, United States, 2020–2021: implementation of nonpharmaceutical interventions
Source: BMC Public Health. 2023 Jan 24;23:164. doi: 10.1186/s12889-023-15079-y (PMC9872740; doi:10.1186/s12889-023-15079-y)
Supplement: Supplementary file 1 — Additional file 1. [file 12889_2023_15079_MOESM1_ESM.xlsx]

## Sheet: Analysis Data
Data abstracted and analyzed from IHE websites
ID	IPEDS_ID	Institution	Affiliation	sizecat	CB_r	Website	day_collected	testing_yn	Test_who_res	Test_who_off	Test_who_staff	Test_who_anyone	Test_who_unknown	test_when_asymp	Test_when_Symp	Test_when_known	Test_when_susp	Test_when_any	Test_when_unknown	test_req_any	test_req_arrive	Test_req_arrive_oncampus	Test_req_arrive_allstudents	Test_req_arrive_hightrans	Test_req_arrive_outstate	Test_req_arrive_staff	Test_req_arrive_intlstud	Test_req_known	Test_req_suspect	Test_req_breakreturn	testing_req_reg	Test_req_travelstate	test_req_random	test_req_surv	Test_req_unknown	testing_spring	mask_in	Mask_in_student	Mask_in_staff	Mask_in_visitor	mask_out	Mask_out_student	Mask_out_staff	Mask_out_visitor	calendar_yn	calendar_thanks	calendar_spring	break_summer20	break_fall
1	126182	Adams State University	Public	2	4	https://www.adams.edu/	2021-02-17	1	1	1	1	0	0	0	0	0	0	1	0	1	1	0	1	0	0	1	0	0	0	0	0	0	0	0	0		1	1	1	1	1	1	1	1	1	0
2	100654	Alabama A & M University	Public	3	3	https://www.aamu.edu/campus-life/student-support/health-services/coronavirus/index.html	2021-01-21	1	1	1	1	0	0	0	0	0	0	1	0	1	1	0	1	0	0	1	0	0	0	0	0	0	0	0	0		0	0	0	0	0	0	0	0	1	1
3	100724	Alabama State University	Public	2	3	https://www.alasu.edu/sites/default/files/2020-12/ASUReopeningGuide_spring2021_0.pdf	2021-01-29	1	1	1	1	0	0	0	0	0	0	1	0	1	1	0	1	0	0	1	0	0	0	0	0	0	1	1	0		1	1	1	1	1	1	1	1	1	1			1
4	175342	Alcorn State University	Public	2	3	https://www.alcorn.edu/discover-alcorn/a-brave-start/prevention-measures	2021-01-22	1	1	0	1	0	0	0	1	0	0	0	0	1	0	0	0	0	0	0	0	1	0	0	0	0	0	0	0	0	1	1	1	1	1	1	1	1	1	0
5	222831	Angelo State University	Public	4	3	https://www.angelo.edu/covid-19/	2021-01-12	1	1	1	1	0	0	0	0	0	0	1	0	0	0	0	0	0	0	0	0	0	0	0	0	0	0	0	0	0	1	1	1	1	1	1	1	1	1	0
6	197869	Appalachian State University	Public	4	3	https://www.appstate.edu/recovery/	2021-03-02	1	1	1	1	0	0	0	0	0	0	1	0	1	1	1	0	0	0	0	0	0	0	0	1	0	0	1	0		1	1	1	1	1	1	1	1	1	0
7	448886	Arizona State University-Downtown Phoenix	Public	4	4	https://www.asu.edu/about/spring-2021	2021-02-22	1	1	1	1	0	0	0	0	0	0	1	0	1	1	1	0	0	0	0	0	0	0	0	0	0	1	1	0		1	1	1	1	1	1	1	1	1	1	1		1
8	420574	Arizona State University-Polytechnic	Public	3	4	https://www.asu.edu/about/spring-2021	2021-02-22	1	1	1	1	0	0	0	0	0	0	1	0	1	1	1	0	0	0	0	0	0	0	0	0	0	1	1	0		1	1	1	1	1	1	1	1	1	1	1		1
9	104151	Arizona State University-Tempe	Public	5	4	https://www.asu.edu/about/spring-2021	2021-02-22	1	1	1	1	0	0	0	0	0	0	1	0	1	1	1	0	0	0	0	0	0	0	0	0	0	1	1	0		1	1	1	1	1	1	1	1	1	1	1		1
10	407009	Arizona State University-West	Public	2	4	https://www.asu.edu/about/spring-2021	2021-02-22	1	1	1	1	0	0	0	0	0	0	0	0	1	0	0	0	0	0	0	0	0	0	0	0	0	1	1	0		1	1	1	1	1	1	1	1	1	1	1		1
11	106458	Arkansas State University-Main Campus	Public	4	3	https://www.astate.edu/safety/novel-coronavirus/index.dot	2021-02-17	1	1	1	1	0	0	0	1	1	1	0	0	1	0	0	0	0	0	0	0	1	1	0	0	0	0	0	0	0	1	1	1	1	1	1	1	1	0
12	106467	Arkansas Tech University	Public	4	3	https://www.atu.edu/	2021-02-17		0	0	0	0	0	0	0	0	0	0	0	0	0	0	0	0	0	0	0	0	0	0	0	0	0	0	0		1	1	1	1	1	1	1	1	0
13	100858	Auburn University	Public	5	3	http://auburn.edu/covid-resource-center/policies/	2021-02-03	1	1	1	1	0	0	0	0	0	0	1	0	1	1	0	1	0	0	1	0	0	0	0	0	0	1	1	0	1	1	1	1	1	1	1	1	1	1	1	1
14	100830	Auburn University at Montgomery	Public	3	3	https://online.fliphtml5.com/qgze/uyaa/#p=1	2021-02-05	1	1	1	1	0	0	0	0	0	0	1	0	1	1	1	1	0	0	0	0	0	0	0	0	0	1	1	0	1	1	1	1	1	1	1	1	1	1
15	482149	Augusta University	Public	3	3	https://www.augusta.edu/covid-resources/	2021-02-10	1	1	1	1	0	0	0	0	0	0	1	0	0	0	0	0	0	0	0	0	0	0	0	0	0	0	0	1		1	1	1	1	1	1	1	1	1	0
16	219602	Austin Peay State University	Public	4	3	https://www.apsu.edu/coronavirus/	2021-03-02	1	1	1	1	0	0	0	1	1	0	0	0	0	0	0	0	0	0	0	0	0	0	0	0	0	0	0	0		1	1	1	1	1	1	1	1	1	0	1
17	150136	Ball State University	Public	5	2	https://www.bsu.edu/	2021-02-18	1	1	1	1	0	0	1	1	1	1	1	0	0	0	0	0	0	0	0	0	0	0	0	0	0	0	0	1		1	1	1	1	1	1	1	1	1
18	173124	Bemidji State University	Public	3	2	https://www.bemidjistate.edu/return-to-campus/	2021-03-03	1	1	1	0	0	0	0	0	0	0	1	0	1	1	1	1	0	0	0	0	0	0	0	0	0	0	0	0	1	1	1	1	1	1	1	1	1
19	196079	Binghamton University	Public	4	1	https://www.binghamton.edu/restarting-binghamton/?ref=homepage	2021-02-04	1	1	1	1	0	0	1	0	0	0	0	0	1	1	0	1	0	0	1	0	0	0	0	0	0	1	1	0	1	1	1	1	1	1	1	1	1	1	0
20	219046	Black Hills State University	Public	2	2	https://www.bhsu.edu/About-BHSU/Safety/COVID-19	2021-02-22	1	1	1	0	0	0	0	1	0	0	0	0	0	0	0	0	0	0	0	0	0	0	0	0	0	0	0	1		1	1	1	1	0	0	0	0	1	0	1		1
21	211158	Bloomsburg University of Pennsylvania	Public	3	1	https://www.bloomu.edu/spring-2021	2021-02-09	1	1	1	0	0	0	0	0	0	0	1	0	1	1	0	1	0	0	0	0	0	0	0	0	0	0	0	0	1	1	1	1	1	1	1	1	1	1	1
22	237215	Bluefield State College	Public	2	3	https://bluefieldstate.edu/homepage/covid-19	2021-03-05	1	0	0	0	0	1	0	0	0	0	0	1	1	1	0	1	0	0	0	0	0	0	0	0	0	0	0	0		1	1	1	1	1	1	1	1	1
23	142115	Boise State University	Public	5	4	https://www.boisestate.edu/coronavirus-response/	2020-12-23	1	1	1	1	0	0	0	1	1	1	1	0	1	0	0	0	0	0	0	0	0	0	1	0	0	1	1	0		1	1	1	1	1	1	1	1	1	0	0
24	162007	Bowie State University	Public	3	3	https://www.bowiestate.edu/campus-life/health-and-wellness/henry-wise-wellness-center/corona-virus-information/	2021-02-05	1	1	0	1	0	0	0	0	0	0	1	0	1	1	1	1	0	0	1	0	0	0	0	1	0	1	1	0	0	1	1	1	1	1	1	1	1	1	0	0
25	201441	Bowling Green State University-Main Campus	Public	4	2	https://www.bgsu.edu/covid19.html	2021-02-26	1	1	1	1	0	0	1	1	1	1	1	0	1	0	0	0	0	0	0	0	0	0	0	0	0	1	1	0		1	1	1	1	1	1	1	1	1
26	165024	Bridgewater State University	Public	4	1	https://www.bridgew.edu/covid-19	2021-02-23	1	1	1	1	0	0	0	0	0	0	1	0	1	1	1	1	0	0	1	0	0	0	0	1	0	0	1	0	0	1	1	1	1	1	1	1	1	1	1
27	110422	California Polytechnic State University-San Luis Obispo	Public	5	4	https://coronavirus.calpoly.edu/	2021-01-14	1	1	1	1	0	0	0	0	0	0	1	0	1	1	0	1	0	0	0	0	0	0	1	1	0	1	1	0	1	1	1	1	1	1	1	1	1	0
28	110529	California State Polytechnic University-Pomona	Public	5	4	https://www.cpp.edu/safety/coronavirus/index.shtml	2021-01-14	0	0	0	0	0	0	0	0	0	0	0	0	0	0	0	0	0	0	0	0	0	0	0	0	0	0	0	0		0	0	0	0	0	0	0	0	0
29	111188	California State University Maritime Academy	Public	2	4	https://www.csum.edu/alert/covid-19/	2021-01-08	1	1	0	1	0	0	0	0	0	0	1	0	1	1	0	1	0	0	1	0	0	0	0	0	0	0	0	0		1	1	1	0	1	1	1	0	0
30	110486	California State University-Bakersfield	Public	4	4	https://www.csub.edu/covid-19	2021-01-15	0	0	0	0	0	0	0	0	0	0	0	0	0	0	0	0	0	0	0	0	0	0	0	0	0	0	0	0		1	1	1	0	0	0	0	0
31	441937	California State University-Channel Islands	Public	3	4	https://www.csuci.edu/news/campus-updates/fall-2020/	2021-01-15	0	0	0	0	0	0	0	0	0	0	0	0	0	0	0	0	0	0	0	0	0	0	0	0	0	0	0	0		1	1	1	1	1	1	1	1	0
32	110538	California State University-Chico	Public	4	4	https://www.csuchico.edu/coronavirus/	2021-01-20	1	1	1	1	0	0	0	0	0	0	1	0	1	0	0	0	0	0	0	0	0	0	0	1	0	0	1	0	1	1	1	1	0	1	1	1	0	0
33	110547	California State University-Dominguez Hills	Public	4	4	https://www.csudh.edu/together/	2021-01-20	1	1	1	1	0	0	1	0	0	0	0	0	1	1	0	1	0	0	1	0	0	0	0	1	0	1	1	0	1	1	1	1	1	1	1	1	1	1	1	1
34	110574	California State University-East Bay	Public	4	4	https://www.csueastbay.edu/coronavirus-information/	2021-01-20	0	0	0	0	0	0	0	0	0	0	0	0	0	0	0	0	0	0	0	0	0	0	0	0	0	0	0	0		1	1	1	1	1	1	1	1	1	1	1		0
35	110556	California State University-Fresno	Public	5	4	http://www.fresnostate.edu/president/coronavirus/index.html	2021-01-20	1	1	1	1	0	0	0	0	0	0	1	0	1	0	0	0	0	0	0	0	0	0	0	1	0	0	1	0	1	1	1	1	1	1	1	1	1	1	1	1
36	110565	California State University-Fullerton	Public	5	4	http://coronavirus.fullerton.edu/	2021-01-20	1	1	1	0	0	0	0	1	0	0	0	0	0	0	0	0	0	0	0	0	0	0	0	0	0	0	0	1		1	1	1	1	1	1	1	1	1	1	1		0
37	110583	California State University-Long Beach	Public	5	4	https://www.csulb.edu/onebeach/reuniting-the-beach	2021-01-20		0	0	0	0	0	0	0	0	0	0	0	0	0	0	0	0	0	0	0	0	0	0	0	0	0	0	0		1	1	1	1	1	1	1	0	1
38	110592	California State University-Los Angeles	Public	5	4	https://www.calstatela.edu/healthwatch	2021-01-20	1	1	1	1	1	0	0	0	0	0	1	0	0	0	0	0	0	0	0	0	0	0	0	0	0	0	0	0		1	1	1	1	1	1	1	1	0
39	409698	California State University-Monterey Bay	Public	3	4	https://csumb.edu/health/coronavirus-information	2021-01-22	0	0	0	0	0	0	0	0	0	0	0	0	0	0	0	0	0	0	0	0	0	0	0	0	0	0	0	0		1	1	1	1	1	1	1	1	0
40	110608	California State University-Northridge	Public	5	4	https://www.csun.edu/covid-19/covid-19-information-students	2021-01-22		0	0	0	0	0	0	0	0	0	0	0	0	0	0	0	0	0	0	0	0	0	0	0	0	0	0	0		1	1	1	1	1	1	1	1	0
41	110617	California State University-Sacramento	Public	5	4	https://www.csus.edu/covid-19-information/	2021-01-22	1	1	0	0	0	0	0	0	0	0	0	0	1	1	1	0	0	0	0	0	0	0	0	1	0	0	1	0	1	1	1	1	1	1	1	1	1	0
42	110510	California State University-San Bernardino	Public	5	4	https://www.csusb.edu/covid-19	2021-01-22	1	1	0	0	0	0	0	0	0	0	1	0	1	0	0	0	0	0	0	0	0	0	0	1	0	0	1	0	1	1	1	1	1	1	1	1	1	1	1	1
43	366711	California State University-San Marcos	Public	4	4	https://www.csusm.edu/csusmasone/	2021-01-22	1	1	1	1	1	0	0	0	0	0	0	0	1	0	0	0	0	0	0	0	0	0	0	1	0	0	1	0		1	1	1	1	1	1	1	1	0
44	110495	California State University-Stanislaus	Public	4	4	https://www.csustan.edu/covid-19	2021-01-22	1	1	1	1	1	0	0	0	0	0	1	0	0	0	0	0	0	0	0	0	0	0	0	0	0	0	0	0		1	1	1	1	1	1	1	1	0
45	211361	California University of Pennsylvania	Public	3	1	https://www.calu.edu/coronaplan/index.aspx	2021-02-09	1	0	0	0	0	0	0	0	0	0	1	0	1	1	1	0	0	0	0	0	0	0	0	1	0	0	1	0	1	1	1	1	1	1	1	1	1	1	1			0
46	206914	Cameron University	Public	2	3	https://www.cameron.edu/	2021-03-02		0	0	0	0	0	0	0	0	0	0	0	0	0	0	0	0	0	0	0	0	0	0	0	0	0	0	0		1	1	1	1	1	1	1	1	1
47	230834	Castleton University	Public	2	1	https://www.castleton.edu/covid-19-coronavirus-updates/#Test	2020-12-31	1	1	1	0	0	0	0	0	0	0	1	1	1	1	0	1	0	0	0	0	0	0	0	0	0	0	0	0		1	1	1	0	0	0	0	0	1
48	128771	Central Connecticut State University	Public	4	1	https://www2.ccsu.edu/	2021-02-02	1	1	1	1	0	0	0	0	0	0	1	0	1	1	1	0	0	0	1	0	0	0	0	1	0	1	1	0		1	1	1	1	1	1	1	1	1
49	169248	Central Michigan University	Public	5	2	https://www.cmich.edu/covid19/Pages/default.aspx	2021-03-11	1	1	1	1	0	0	0	1	1	0	0	0	1	0	0	0	0	0	0	0	0	0	0	0	0	1	1	0	0	1	1	1	1	1	1	1	1	1
50	201690	Central State University	Public	2	2	https://www.centralstate.edu/	2021-02-24		0	0	0	0	0	0	0	0	0	0	0	0	0	0	0	0	0	0	0	0	0	0	0	0	0	0	0		1	1	1	1	1	1	1	1	1	0
51	234827	Central Washington University	Public	4	4	https://www.cwu.edu/emergency/covid-19/covid-19-student-faq	2021-01-19	1	1	1	1	0	0	0	0	0	0	1	0	1	1	0	1	0	0	0	0	0	0	0	0	0	0	0	0		1	1	1	1	1	1	1	1	1
52	180948	Chadron State College	Public	2	2	https://www.csc.edu/covid19/index.csc	2021-02-17	0	0	0	0	0	0	0	0	0	0	0	0	0	0	0	0	0	0	0	0	0	0	0	0	0	0	0	0		1	1	1	0	0	0	0	0	1	0	1
53	211608	Cheyney University of Pennsylvania	Public	1	1	https://cheyney.edu/novel-coronavirus/	2021-02-04	1	1	1	1	0	0	0	0	0	0	1	0	1	1	1	0	0	0	0	0	1	1	0	0	0	0	0	0	0	1	1	1	1	1	1	1	1	1	0
54	144005	Chicago State University	Public	2	2	https://www.csu.edu/covid19updates/	2021-02-11		0	0	0	0	0	0	0	0	0	0	0	0	0	0	0	0	0	0	0	0	0	0	0	0	0	0	0		1	1	1	1	1	1	1	1	1	1
55	231712	Christopher Newport University	Public	2	3	https://cnu.edu/coronavirus/operations/students/	2021-02-26	1	1	1	1	0	0	0	1	0	1	0	0	1	0	0	0	0	0	0	0	1	1	0	0	0	0	0	0		1	1	1	1	1	1	1	1	1
56	217864	Citadel Military College of South Carolina	Public	2	3	https://go.citadel.edu/	2021-03-02	1	0	0	0	0	1	0	0	0	0	0	1	1	1	0	1	0	0	0	0	0	0	0	0	0	0	0	0		1	1	1	1	1	1	1	1	1	0
57	211644	Clarion University of Pennsylvania	Public	2	1	https://www.clarion.edu/covid-19/spring2021/index.html	2021-02-04	1	0	0	0	0	0	0	0	0	0	1	0	1	1	1	0	0	0	0	0	1	0	0	0	0	1	1	0	1	1	1	1	1	1	1	1	1	1	0
58	139311	Clayton State University	Public	3	3	https://www.clayton.edu/	2021-02-09	1	1	1	0	0	0	0	0	0	0	1	0	0	0	0	0	0	0	0	0	0	0	0	0	0	0	0	1		1	1	1	1	1	1	1	1	1
59	217882	Clemson University	Public	5	3	http://www.clemson.edu/	2021-03-02	1	1	1	1	0	0	1	1	1	1	1	0	1	0	0	0	0	0	0	0	0	0	0	1	0	0	1	0		1	1	1	1	1	1	1	1	1	0
60	202134	Cleveland State University	Public	4	2	https://www.csuohio.edu/	2021-02-24	1	1	0	0	0	0	1	1	1	1	1	0	1	0	0	0	0	0	0	0	0	0	0	0	0	1	1	0		1	1	1	1	1	1	1	1	1
61	218724	Coastal Carolina University	Public	4	3	https://www.coastal.edu/	2021-03-02	1	1	1	1	0	0	0	1	1	1	0	0	1	0	0	0	0	0	0	0	0	0	1	0	0	0	0	0		1	1	1	1	1	1	1	1	1
62	217819	College of Charleston	Public	4	3	https://cofc.edu/back-on-the-bricks/	2021-03-02	1	1	1	1	1	0	1	1	1	1	1	0	0	0	0	0	0	0	0	0	0	0	0	0	0	0	0	1		1	1	1	1	1	1	1	1	1
63	190558	College of Staten Island CUNY	Public	4	1	https://www.csi.cuny.edu/academics-and-research/returning-csi	2021-01-26	0	0	0	0	0	0	0	0	0	0	0	0	0	0	0	0	0	0	0	0	0	0	0	0	0	0	0	0		1	1	1	1	0	0	0	0	0
64	127556	Colorado Mesa University	Public	3	4	https://www.coloradomesa.edu/success-tool-kit/index.html	2021-02-17	1	1	1	1	0	0	0	0	0	0	1	0	1	1	0	1	0	0	1	0	0	0	0	0	1	0	0	0		1	1	1	1	1	1	1	1	1	0	0
65	126775	Colorado School of Mines	Public	3	4	https://www.mines.edu/coronavirus/	2021-02-17	1	1	1	1	1	0	0	0	0	0	1	0	1	0	0	0	0	0	0	0	0	0	0	0	0	1	1	1		1	1	1	1	1	1	1	1	1	1	1		0
66	126818	Colorado State University-Fort Collins	Public	5	4	https://covid.colostate.edu/	2021-02-17	1	1	1	1	0	0	0	0	0	0	1	0	1	1	0	1	0	0	1	0	0	0	0	1	0	0	1	0		1	1	1	1	1	1	1	1	1	0	0
67	128106	Colorado State University-Pueblo	Public	3	4	https://www.csupueblo.edu/	2021-02-17	1	1	1	1	0	0	0	0	0	0	1	0	1	1	0	1	0	0	1	0	0	0	0	1	0	0	1	0		1	1	1	1	1	1	1	1	1	0	0		3
68	139366	Columbus State University	Public	3	3	https://www.columbusstate.edu/covid/	2021-02-09		0	0	0	0	0	0	0	0	0	0	0	0	0	0	0	0	0	0	0	0	0	0	0	0	0	0	0		1	1	1	1	1	1	1	1	1
69	237330	Concord University	Public	2	3	https://www.concord.edu/About/Return-to-Campus-Plan.aspx	2021-03-03	1	1	1	0	0	0	0	0	0	0	0	1	1	1	1	0	0	0	0	0	0	0	0	0	0	0	0	0		1	1	1	1	1	1	1	1	1
70	162283	Coppin State University	Public	2	3	https://www.coppin.edu/coronavirus	2021-02-08	1	1	1	1	0	0	0	0	0	0	1	0	1	1	0	1	0	0	1	0	0	0	0	1	0	1	1	0		1	1	1	1	1	1	1	1	1	0
71	190512	CUNY Bernard M Baruch College	Public	4	1	https://forward.baruch.cuny.edu/?_ga=2.154699327.682032568.1611682492-1340630985.1611682492	2021-01-26	0	0	0	0	0	0	0	0	0	0	0	0	0	0	0	0	0	0	0	0	0	0	0	0	0	0	0	0		1	1	1	1	1	1	1	1	0
72	190549	CUNY Brooklyn College	Public	4	1	http://www.brooklyn.cuny.edu/web/about/offices/environmental-safety/covid-19.php	2021-01-26	0	0	0	0	0	0	0	0	0	0	0	0	0	0	0	0	0	0	0	0	0	0	0	0	0	0	0	0		1	1	1	1	1	1	1	1	0
73	190567	CUNY City College	Public	4	1	https://www.ccny.cuny.edu/presidentsoffice/blog/covid-19	2021-01-28	0	0	0	0	0	0	0	0	0	0	0	0	0	0	0	0	0	0	0	0	0	0	0	0	0	0	0	0		1	1	1	1	0	0	0	0	0
74	190594	CUNY Hunter College	Public	5	1	https://hunter.cuny.edu/fof	2021-01-28	0	0	0	0	0	0	0	0	0	0	0	0	0	0	0	0	0	0	0	0	0	0	0	0	0	0	0	0		1	1	1	1	1	1	1	1	0
75	190600	CUNY John Jay College of Criminal Justice	Public	4	1	http://www.jjay.cuny.edu/coronavirus-updates	2021-01-28		0	0	0	0	0	0	0	0	0	0	0	0	0	0	0	0	0	0	0	0	0	0	0	0	0	0	0		1	1	1	1	1	1	1	1	1
76	190637	CUNY Lehman College	Public	4	1	https://www.lehman.cuny.edu/coronavirus/	2021-01-28		0	0	0	0	0	0	0	0	0	0	0	0	0	0	0	0	0	0	0	0	0	0	0	0	0	0	0		1	1	1	1	1	1	1	1	1
77	190664	CUNY Queens College	Public	4	1	https://www.qc.cuny.edu/Emergency/Pages/default.aspx	2021-01-28	0	0	0	0	0	0	0	0	0	0	0	0	0	0	0	0	0	0	0	0	0	0	0	0	0	0	0	0		0	0	0	0	0	0	0	0	0
78	190691	CUNY York College	Public	3	1	https://www.york.cuny.edu/news/coronavirus	2021-01-28	0	0	0	0	0	0	0	0	0	0	0	0	0	0	0	0	0	0	0	0	0	0	0	0	0	0	0	0		1	1	1	1	1	1	1	1	0
79	219082	Dakota State University	Public	2	2	https://dsu.edu/emergency-alerts/coronavirus-update.html	2021-02-22	0	0	0	0	0	0	0	0	0	0	0	0	0	0	0	0	0	0	0	0	0	0	0	0	0	0	0	0		1	1	1	1	0	0	0	0	1	0	1
80	139463	Dalton State College	Public	3	3	https://www.daltonstate.edu/	2021-02-09		0	0	0	0	0	0	0	0	0	0	0	0	0	0	0	0	0	0	0	0	0	0	0	0	0	0	0		1	1	1	1	0	0	0	0	1	0	0
81	130934	Delaware State University	Public	2	3	https://www.desu.edu/sites/flagship/files/document/31/covid-19-policy.pdf	2021-02-04	1	1	1	1	0	0	0	0	0	0	1	0	1	1	0	1	0	0	1	0	0	0	0	1	0	1	1	0		1	1	1	1	1	1	1	1	1
82	175616	Delta State University	Public	2	3	http://www.deltastate.edu/covid19/	2021-01-28	1	1	1	1	0	0	0	1	1	1	0	0	1	1	0	0	0	0	0	1	1	1	0	0	0	0	0	0	0	1	1	1	1	1	1	1	1	1	0	0
83	200059	Dickinson State University	Public	2	2	https://www.dickinsonstate.edu/about/policies/covid/	2021-02-10	1	1	1	1	0	0	0	0	0	0	1	0	1	0	0	0	0	0	0	0	1	0	0	0	0	0	0	0	1	1	1	1	1	1	1	1	1	0
84	198464	East Carolina University	Public	5	3	https://returnofpiratenation.ecu.edu/	2021-03-02	1	1	1	1	0	0	0	0	0	0	1	0	1	1	1	0	0	0	0	0	0	0	0	1	0	0	1	0	1	1	1	1	1	1	1	1	1	1	0		2
85	207041	East Central University	Public	2	3	https://www.ecok.edu/returning-ecu	2021-03-01	1	1	1	0	0	0	0	1	0	0	0	0	0	0	0	0	0	0	0	0	0	0	0	0	0	0	0	1		1	1	1	1	1	1	1	1
86	212115	East Stroudsburg University of Pennsylvania	Public	3	1	https://www.esu.edu/open/index.cfm	2021-02-04	0	0	0	0	0	0	0	0	0	0	0	0	0	0	0	0	0	0	0	0	0	0	0	0	0	0	0	0		1	1	1	1	1	1	1	1	1	0	1
87	220075	East Tennessee State University	Public	4	3	https://www.etsu.edu/coronavirus/	2021-02-25	1	1	1	1	0	0	0	0	0	0	1	0	0	0	0	0	0	0	0	0	0	0	0	0	0	0	0	0		1	1	1	1	1	1	1	1	1	1			0
88	129215	Eastern Connecticut State University	Public	3	1	https://www.easternct.edu/reopening/index.html	2021-02-02	1	1	1	1	0	0	0	0	0	0	1	0	1	1	0	1	0	0	0	0	0	0	0	1	0	1	1	0		1	1	1	1	1	1	1	1	1	0			1
89	144892	Eastern Illinois University	Public	3	2	https://www.eiu.edu/covid/	2021-02-11	1	1	1	1	0	0	0	0	0	0	1	0	1	1	0	1	0	0	1	0	0	0	0	0	0	1	1	0		1	1	1	1	1	1	1	1	1
90	156620	Eastern Kentucky University	Public	4	3	https://staywell.eku.edu/dashboard	2021-01-21	1	1	1	0	0	0	1	1	1	1	0	0	1	1	0	1	0	0	0	0	0	0	0	0	0	0	0	0		1	1	1	1	1	1	1	1	1	0
91	169798	Eastern Michigan University	Public	4	2	https://www.emich.edu/coronavirus/index.php	2021-03-08	1	1	1	1	0	0	0	0	0	0	1	0	1	1	0	1	0	0	0	0	0	0	0	1	0	0	1	0	0	1	1	1	1	1	1	1	1	1	1	1
92	187648	Eastern New Mexico University-Main Campus	Public	3	4	https://www.enmu.edu/covid-19-health-advisory	2021-02-16	0	0	0	0	0	0	0	0	0	0	0	0	0	0	0	0	0	0	0	0	0	0	0	0	0	0	0	0		1	1	1	1	1	1	1	1	0
93	208646	Eastern Oregon University	Public	2	4	https://www.eou.edu/coronavirus/	2020-12-23	1	1	1	0	0	0	0	0	0	0	1	0	1	1	0	1	0	0	0	0	0	0	1	0	0	0	0	0	0	1	1	1	1	1	1	1	1	1	0	1
94	235097	Eastern Washington University	Public	4	4	https://www.ewu.edu/maxflex/	2021-01-19		0	0	0	0	0	0	0	0	0	0	0	0	0	0	0	0	0	0	0	0	0	0	0	0	0	0	0		1	1	1	1	1	1	1	1	1
95	212160	Edinboro University of Pennsylvania	Public	2	1	https://www.edinboro.edu/offices-services/safety-and-risk-management/ready/covid-19/index.php	2021-02-04	1	0	0	0	0	0	0	0	0	0	1	0	1	1	0	1	0	0	1	0	0	0	0	0	0	1	1	0	1	1	1	1	1	1	1	0	1	1	0
96	198507	Elizabeth City State University	Public	2	3	https://www.ecsu.edu/vikingcompass/	2021-03-02	1	1	1	0	0	0	1	0	0	0	0	0	1	1	1	0	0	0	0	0	0	0	0	1	0	0	1	0		1	1	1	1	1	1	1	1	1	0
97	155025	Emporia State University	Public	3	2	https://www.emporia.edu/covid-19-information/	2021-02-18	1	1	1	1	0	0	0	0	0	0	1	0	1	1	0	1	0	0	1	0	0	0	0	0	0	0	0	0	-1	1	1	1	1	1	1	1	1	1	0			1
98	237367	Fairmont State University	Public	2	3	https://www.fairmontstate.edu/coronavirus/student	2021-03-04	1	1	1	0	0	0	0	0	0	0	1	0	1	1	0	1	0	0	0	0	0	0	0	0	0	1	1	0	1	1	1	1	1	1	1	1	1	1
99	196042	Farmingdale State College	Public	3	1	https://www.farmingdale.edu/hub/	2021-01-28	1	1	1	1	0	0	1	0	0	0	0	0	1	1	0	1	0	0	0	0	0	0	0	1	0	1	1	0	0	1	1	1	1	1	1	1	1	1	1			0
100	198543	Fayetteville State University	Public	3	3	https://www.uncfsu.edu/coronavirus-update#resource-students	2021-03-02	1	1	1	1	1	0	0	0	0	0	1	0	1	1	0	1	0	0	1	0	0	0	0	0	0	0	0	0	1	0	0	0	0	0	0	0	0	1	0		2	1
101	169910	Ferris State University	Public	4	2	https://www.ferris.edu/HTMLS/news/coronavirus/covid-19-info-for-students.htm	2021-03-09	1	1	1	0	0	0	1	0	0	0	0	0	1	1	1	0	0	0	0	0	0	0	0	0	0	0	0	0	0	1	1	1	1	1	1	1	1	1	0
102	165820	Fitchburg State University	Public	3	1	https://www.fitchburgstate.edu/student-support/health-and-wellness/student-access-health-care/coronavirus-information	2021-02-23	1	1	1	1	0	0	0	0	0	0	1	0	1	1	1	1	0	0	1	0	0	0	0	0	0	1	1	0	0	1	1	1	1	1	1	1	0	1	0
103	133650	Florida Agricultural and Mechanical University	Public	4	3	http://www.famu.edu/index.cfm?reopeningplan	2021-02-04	1	1	1	1	0	0	0	0	0	0	1	0	1	1	0	1	0	0	1	0	0	0	0	1	0	1	1	0		1	1	1	1	1	1	1	1	1	0
104	133669	Florida Atlantic University	Public	5	3	https://www.fau.edu/	2021-02-04	1	1	1	1	0	0	0	0	0	0	1	0	1	0	0	0	0	0	0	0	0	0	0	1	0	1	1	0		1	1	1	1	0	0	0	0	1	0
105	433660	Florida Gulf Coast University	Public	4	3	https://www.fgcu.edu/	2021-02-04		0	0	0	0	0	0	0	0	0	0	0	0	0	0	0	0	0	0	0	0	0	0	0	0	0	0	0		1	1	1	1	1	1	1	1	1	0
106	133951	Florida International University	Public	5	3	https://repopulation.fiu.edu/index.html?utm_source=Mainpage&utm_medium=banner&utm_campaign=yellow-banner	2021-02-04	1	1	1	1	0	0	0	1	1	0	0	0	1	0	0	0	0	0	0	0	1	1	0	0	0	0	0	0		1	1	1	1	1	1	1	1	1	0
107	482936	Florida Polytechnic University	Public	2	3	https://floridapoly.edu/coronavirus/academic.php	2021-02-05	1	1	0	0	0	0	0	0	0	0	1	0	1	1	1	0	0	0	0	0	0	0	1	0	0	0	0	0		1	1	1	1	1	1	1	1	1	0
108	134097	Florida State University	Public	5	3	https://studentaffairs.fsu.edu/student-life/	2021-02-05	1	1	0	0	0	0	0	0	0	0	1	0	0	0	0	0	0	0	0	0	0	0	0	0	0	0	0	1		1	1	1	1	1	1	1	1	1
109	127185	Fort Lewis College	Public	2	4	https://www.fortlewis.edu/	2021-02-17	1	1	1	1	0	0	0	0	0	0	1	0	1	1	0	1	0	0	1	0	0	0	0	0	0	0	0	0		1	1	1	1	1	1	1	1	1
110	139719	Fort Valley State University	Public	2	3	https://www.fvsu.edu/	2021-02-09	1	1	1	1	0	0	0	0	0	0	1	0	1	0	0	0	0	0	0	0	0	0	0	1	0	1	1	0		1	1	1	1	1	1	1	1	1	0
111	165866	Framingham State University	Public	3	1	https://www.framingham.edu/about-fsu/news-and-events/covid-19-updates-resources-and-information.html	2021-02-23	1	0	0	0	0	1	1	1	0	0	0	0	0	0	0	0	0	0	0	0	0	0	0	0	0	0	0	1	0	1	1	1	0	1	1	1	0	1	1
112	218061	Francis Marion University	Public	2	3	https://www.fmarion.edu/	2021-03-02	1	1	0	0	0	0	0	0	0	0	0	1	1	1	1	0	0	0	0	0	0	0	0	0	0	0	0	0		1	1	1	1	1	1	1	1	1
113	162584	Frostburg State University	Public	3	3	https://www.frostburg.edu/news/COVID-Response/Coronavirus-resources.php	2021-02-08	1	1	1	1	0	0	0	0	0	0	1	0	1	1	0	1	0	0	1	0	0	0	0	1	0	0	1	0	0	1	1	1	1	1	1	1	1	1	0			0
114	232186	George Mason University	Public	5	3	https://www2.gmu.edu/safe-return-campus	2021-02-26	1	1	1	1	0	0	0	1	0	1	0	0	1	0	0	0	0	0	0	0	1	1	0	0	0	1	1	0		1	1	1	1	1	1	1	1	1
115	139861	Georgia College & State University	Public	3	3	https://www.gcsu.edu/georgia-college-returns	2021-02-05		0	0	0	0	0	0	0	0	0	0	0	0	0	0	0	0	0	0	0	0	0	0	0	0	0	0	0		1	1	1	1	1	1	1	1	1	0
116	447689	Georgia Gwinnett College	Public	4	3	https://www.ggc.edu/	2021-02-05	1	0	0	0	0	1	0	1	1	0	0	0	1	0	0	0	0	0	0	0	1	1	0	0	0	0	0	0		1	1	1	1	1	1	1	1	1
117	139755	Georgia Institute of Technology-Main Campus	Public	5	3	https://health.gatech.edu/coronavirus/campus-guidelines	2021-02-08	1	1	1	1	0	0	0	0	0	0	0	0	1	0	0	0	0	0	0	0	0	0	0	1	0	1	1	0		1	1	1	1	1	1	1	1	1
118	139931	Georgia Southern University	Public	5	3	https://www.georgiasouthern.edu/covid-19-information/	2021-02-09	1	1	1	0	0	0	0	1	0	0	0	0	0	0	0	0	0	0	0	0	0	0	0	0	0	0	0	1		1	1	1	1	1	1	1	1	1		0
119	139764	Georgia Southwestern State University	Public	2	3	https://www.gsw.edu/fall2020/backontrack	2021-02-09	1	0	0	0	0	1	0	0	0	0	0	1	1	0	0	0	0	0	0	0	1	1	0	0	0	0	0	0		1	1	1	1	1	1	1	1	1		0
120	139940	Georgia State University	Public	5	3	https://ahead.gsu.edu/	2021-02-09	1	1	1	0	0	0	0	0	0	0	1	0	0	0	0	0	0	0	0	0	0	0	0	0	0	0	0	1		1	1	1	1	1	1	1	1
121	145336	Governors State University	Public	2	2	https://www.govst.edu/	2021-02-11		0	0	0	0	0	0	0	0	0	0	0	0	0	0	0	0	0	0	0	0	0	0	0	0	0	0	0		1	1	1	1	1	1	1	1	1
122	159009	Grambling State University	Public	3	3	https://www.gram.edu/news/index.php/category/coronavirus/	2021-01-27		0	0	0	0	0	0	0	0	0	0	0	0	0	0	0	0	0	0	0	0	0	0	0	0	0	0	0		1	1	1	1	1	1	1	1	1	0
123	170082	Grand Valley State University	Public	5	2	https://www.gvsu.edu/lakerstogether/	2021-03-08	1	1	1	0	0	0	0	1	1	0	0	0	1	1	0	1	0	0	1	0	0	0	0	0	0	1	1	0	0	1	1	1	1	1	1	1	1	1
124	177551	Harris-Stowe State University	Public	2	2	http://www.hssu.edu/rsp_content.cfm?wID=74&pID=1845	2021-02-02	1	1	0	0	0	0	0	0	0	0	1	0	1	1	0	1	0	0	1	0	0	0	0	0	0	0	0	0	1	1	1	1	1	1	1	1	1	1	0
125	107071	Henderson State University	Public	2	3	https://www.hsu.edu/pages/covid-19-operational-plan/	2021-02-18	1	1	1	1	0	0	0	0	0	0	0	0	0	0	0	0	0	0	0	0	0	0	0	0	0	0	0	1	1	1	1	1	1	1	1	1	1	0
126	115755	Humboldt State University	Public	3	4	https://campusready.humboldt.edu/	2021-01-13	1	0	0	0	0	1	0	0	0	0	0	1	1	1	1	0	0	0	0	0	0	0	0	1	0	0	1	0		1	1	1	1	1	1	1	1	1	0	0
127	142276	Idaho State University	Public	4	4	https://www.isu.edu/	2020-12-30	1	1	1	1	0	0	0	0	0	0	1	0	1	1	0	1	0	0	1	0	0	0	0	0	0	0	0	0		1	1	1	1	1	1	1	1
128	145813	Illinois State University	Public	5	2	https://illinoisstate.edu/	2021-02-11	1	1	1	1	0	0	0	0	0	0	1	0	0	0	0	0	0	0	0	0	0	0	0	0	0	0	0	1		1	1	1	1	1	1	1	1	1
129	151324	Indiana State University	Public	4	2	https://www.indstate.edu/covid	2021-02-18	1	1	1	1	0	0	0	1	1	1	1	0	0	0	0	0	0	0	0	0	0	0	0	0	0	0	0	1		1	1	1	1	1	1	1	1	1	0
130	213020	Indiana University of Pennsylvania-Main Campus	Public	4	1	https://www.iup.edu/news-events/coronavirus-information/	2021-02-04	1	1	1	0	0	0	0	0	0	0	1	0	0	0	0	0	0	0	0	0	0	0	0	0	0	0	0	0	0	1	1	1	1	1	1	1	1	1	0
131	151351	Indiana University-Bloomington	Public	5	2	https://www.indiana.edu/	2021-02-18	1	1	1	0	0	0	1	1	0	1	1	0	1	1	0	1	0	0	0	0	0	0	0	0	0	0	0	0		1	1	1	1	1	1	1	1	1
132	151333	Indiana University-Kokomo	Public	2	2	https://www.iuk.edu/	2021-02-18	1	1	1	1	0	0	1	1	1	1	1	0	1	0	0	0	0	0	0	0	0	0	0	0	0	1	1	0		1	1	1	1	1	1	1	1	1
133	151360	Indiana University-Northwest	Public	2	2	https://www.iun.edu/	2021-02-18	1	1	1	1	0	0	0	1	1	1	0	0	1	0	0	0	0	0	0	0	0	1	0	0	0	0	0	1		1	1	1	1	1	1	1	1	1
134	151111	Indiana University-Purdue University-Indianapolis	Public	5	2	https://www.iupui.edu/	2021-02-18	1	1	1	1	0	0	1	1	1	1	1	0	0	0	0	0	0	0	0	0	0	0	0	0	0	0	0	1		1	1	1	1	1	1	1	1	1
135	151342	Indiana University-South Bend	Public	3	2	https://www.iusb.edu/	2021-02-23	1	1	1	1	0	0	1	1	1	1	1	0	1	0	0	0	0	0	0	0	0	0	0	0	0	1	1	0		1	1	1	1	1	1	1	1	1
136	151379	Indiana University-Southeast	Public	3	2	https://www.ius.edu/	2021-02-23	1	1	1	1	0	0	1	1	1	1	1	0	1	0	0	0	0	0	0	0	0	0	0	0	0	1	1	0		1	1	1	1	1	1	1	1	1
137	187745	Institute of American Indian and Alaska Native Culture and Arts Development	Public	1	4	https://iaia.edu/about/covid-19/	2021-01-20	1	0	0	0	0	0	0	1	0	0	0	0	1	0	0	0	0	0	0	0	0	0	0	0	1	0	0	0		1	1	1	1	1	1	1	1	1	1	1
138	153603	Iowa State University	Public	5	2	https://web.iastate.edu/safety/updates/covid19	2020-12-23	1	1	1	1	0	0	0	1	1	0	0	0	1	1	1	0	0	0	0	0	0	0	0	0	0	1	1	0		1	1	1	1	1	1	1	1	1	0
139	175856	Jackson State University	Public	3	3	https://www.jsums.edu/jsusafe/	2021-01-28		0	0	0	0	0	0	0	0	0	0	0	0	0	0	0	0	0	0	0	0	0	0	0	0	0	0	0		1	1	1	1	1	1	1	1	0
140	101480	Jacksonville State University	Public	3	3	http://www.jsu.edu/coronavirus/reopening-plan/index.html	2021-02-08	1	1	1	1	0	0	0	1	0	0	0	0	0	0	0	0	0	0	0	0	0	0	0	0	0	0	0	1	-1	1	1	1	1	1	1	1	1
141	232423	James Madison University	Public	5	3	https://www.jmu.edu/stop-the-spread/academic-affairs/faq_student.shtml	2021-02-26	1	1	0	0	0	0	0	0	0	0	0	1	1	0	0	0	0	0	0	0	0	0	0	0	0	1	1	0		1	1	1	1	1	1	1	1	1
142	155399	Kansas State University	Public	5	2	https://www.k-state.edu/covid-19/	2021-02-18	1	1	1	1	0	0	1	1	0	0	0	0	1	0	0	0	0	0	0	0	1	1	0	1	0	1	1	0	0	1	1	1	1	1	1	1	1	1	1
143	185262	Kean University	Public	4	1	https://www.kean.edu/return-campus	2021-02-24	1	1	1	1	1	0	0	0	0	0	1	0	1	1	1	0	0	0	0	0	0	0	0	0	0	0	0	0	1	1	1	1	1	1	1	1	1	1	0		3
144	183062	Keene State College	Public	2	1	https://www.keene.edu/featured/spring21/	2020-12-31	1	1	1	1	0	0	0	0	0	0	0	1	1	1	0	1	0	0	1	0	0	0	1	1	0	0	1	0	0	1	1	1	1	1	1	1	1	1
145	486840	Kennesaw State University	Public	5	3	https://coronavirus.kennesaw.edu/	2021-02-10	1	1	1	1	0	0	0	0	0	0	1	0	0	0	0	0	0	0	0	0	0	0	0	0	0	0	0	1		1	1	1	1	1	1	1	1	1	0
146	203517	Kent State University at Kent	Public	5	2	https://www.kent.edu/	2021-02-24	1	1	1	1	0	0	1	1	1	1	1	0	1	0	0	0	0	0	0	0	0	0	0	0	0	1	1	0		1	1	1	1	1	1	1	1	1	0	0
147	157058	Kentucky State University	Public	2	3	https://www.kysu.edu/stay-informed/index.php	2021-01-21	1	0	0	0	0	1	0	0	0	0	0	1	1	1	0	1	0	1	0	0	0	0	0	0	0	0	0	0	0	1	1	1	1	1	1	1	1	1	0
148	213349	Kutztown University of Pennsylvania	Public	3	1	https://www.kutztown.edu/spring2021	2021-02-05	1	0	0	0	0	0	1	1	1	0	0	0	1	1	0	1	0	0	0	0	0	0	0	0	0	0	0	0	1	1	1	1	1	1	1	1	1	1	0			1
149	170639	Lake Superior State University	Public	2	2	https://www.lssu.edu/coronavirus/	2021-03-09	1	1	1	1	0	0	0	0	0	0	1	0	0	0	0	0	0	0	0	0	0	0	0	0	0	0	0	1	0	1	1	1	1	1	1	1	1	1	1	1		0
150	226091	Lamar University	Public	4	3	https://www.lamar.edu/return/index.html	2021-01-04	1	0	0	0	1	0	0	0	0	0	0	0	0	0	0	0	0	0	0	0	0	0	0	0	0	0	0	0		1	1	1	1	1	1	1	1
151	218229	Lander University	Public	2	3	https://www.lander.edu/	2021-03-02		0	0	0	0	0	0	0	0	0	0	0	0	0	0	0	0	0	0	0	0	0	0	0	0	0	0	0		0	0	0	0	0	0	0	0	1
152	207209	Langston University	Public	2	3	http://www.langston.edu/	2021-03-03		0	0	0	0	0	0	0	0	0	0	0	0	0	0	0	0	0	0	0	0	0	0	0	0	0	0	0		1	1	1	1	1	1	1	1	1
153	142328	Lewis-Clark State College	Public	2	4	https://www.lcsc.edu/communications/coronavirus	2021-01-27	1	1	0	0	0	0	0	0	0	0	1	0	1	1	1	0	0	0	0	0	0	0	0	0	0	0	0	0	0	1	1	1	1	1	1	1	1	1		0
154	177940	Lincoln University	Public	2	2	https://www.lincolnu.edu/web/lincoln/health-safety-information	2020-12-23	1	0	0	0	0	1	0	1	0	0	0	0	0	0	0	0	0	0	0	0	0	0	0	0	0	0	0	1		1	1	1	1	1	0	1	0	1	0
155	213598	Lincoln University	Public	2	1	https://www.lincoln.edu/covid-19-information-center	2021-02-05	1	0	0	0	0	1	0	0	0	0	0	1	1	0	0	0	0	0	0	0	0	0	0	1	0	0	1	0		1	1	1	1	1	1	1	1	1	0
156	213613	Lock Haven University	Public	2	1	https://lockhaven.edu/Covid19Dashboard/	2021-02-08	1	1	1	0	0	0	1	1	0	0	0	0	1	1	0	1	0	0	1	0	0	0	0	0	0	0	0	0		0	0	0	0	0	0	0	0	1	0			0
157	232566	Longwood University	Public	2	3	http://www.longwood.edu/covid19/	2021-03-01	1	1	0	0	0	0	1	1	0	0	0	0	0	0	0	0	0	0	0	0	0	0	0	0	0	0	0	1		1	1	1	1	0	0	0	0	1
158	159391	Louisiana State University and Agricultural & Mechanical College	Public	5	3	https://www.lsu.edu/roadmap/messages/2020-07-10-roadmap.php	2021-02-10	1	0	0	0	0	1	0	0	0	0	0	1	0	0	0	0	0	0	0	0	0	0	0	0	0	0	0	1	1	1	1	1	1	1	1	1	1	1	0			1
161	159382	Louisiana State University-Alexandria	Public	2	3	https://lsu.edu/roadmap/index.php	2021-02-09	1	1	1	1	0	0	0	0	0	0	0	1	0	0	0	0	0	0	0	0	0	0	0	0	0	0	0	1	1	1	1	1	0	1	1	1	0	1	0	1
162	159416	Louisiana State University-Shreveport	Public	3	3	https://www.lsus.edu/coronavirus-updates	2021-02-10	1	1	1	1	0	0	0	0	0	0	0	1	0	0	0	0	0	0	0	0	0	0	0	0	0	0	0	1	0	1	1	1	0	1	1	1	0	1	0	1		0
163	159647	Louisiana Tech University	Public	4	3	https://www.latech.edu/coronavirus/return-to-campus-plan/	2021-02-10	1	1	1	1	1	0	0	0	0	0	0	1	0	0	0	0	0	0	0	0	0	0	0	0	0	0	0	1		1	1	1	1	1	1	1	1	0
164	161299	Maine Maritime Academy	Public	1	1	https://mainemaritime.edu/spring-2021/	2021-02-23	1	1	1	1	0	0	0	0	0	0	1	0	1	1	1	1	0	0	1	0	0	0	0	0	0	1	1	0		1	1	1	1	1	1	1	1	1
165	213783	Mansfield University of Pennsylvania	Public	2	1	https://www.mansfield.edu/health-and-safety-plan/	2021-02-08	1	1	0	0	0	0	0	1	0	0	0	0	1	1	1	0	0	0	0	0	0	0	0	0	0	0	0	0		1	1	1	1	1	1	1	1	1	0
166	237525	Marshall University	Public	4	3	https://www.marshall.edu/coronavirus/	2021-03-04	1	1	1	0	0	0	0	0	0	0	1	0	1	1	0	1	0	0	0	0	0	0	0	0	0	1	1	0	1	1	1	1	1	0	0	0	0	1
167	166674	Massachusetts College of Art and Design	Public	2	1	https://massart.edu/return	2021-02-23	1	1	1	1	0	0	0	0	0	0	0	1	1	1	1	1	0	0	1	0	0	0	0	1	0	1	1	0	0	1	1	1	1	1	1	1	1	1	1
168	167288	Massachusetts College of Liberal Arts	Public	2	1	https://www.mcla.edu/student-services/health-services/coronavirus.php	2021-02-23	1	1	1	1	0	0	0	0	0	0	1	0	1	1	1	1	0	0	1	0	0	0	0	0	0	1	1	0	1	1	1	1	1	1	1	1	1	1
169	166692	Massachusetts Maritime Academy	Public	2	1	https://www.maritime.edu/covid/safety	2021-03-02	1	1	0	0	0	0	0	0	0	0	0	1	1	0	0	0	0	0	0	0	0	0	0	0	0	1	1	0		1	1	1	0	1	1	1	0
170	159717	McNeese State University	Public	3	3	https://www.mcneese.edu/coronavirus/	2021-01-27		0	0	0	0	0	0	0	0	0	0	0	0	0	0	0	0	0	0	0	0	0	0	0	0	0	0	0		1	1	1	0	1	1	1	0	1	0	1
171	218335	Medical University of South Carolina	Public	2	3	https://web.musc.edu/coronavirus-updates	2021-03-02		0	0	0	0	0	0	0	0	0	0	0	0	0	0	0	0	0	0	0	0	0	0	0	0	0	0	0		1	1	1	1	1	1	1	1	1
172	174020	Metropolitan State University	Public	3	2	https://www.metrostate.edu/notices/covid-19	2021-03-05		0	0	0	0	0	0	0	0	0	0	0	0	0	0	0	0	0	0	0	0	0	0	0	0	0	0	0		1	1	1	1	1	1	1	1	0
173	127565	Metropolitan State University of Denver	Public	5	4	https://www.msudenver.edu/	2021-02-17	1	1	1	1	0	0	0	0	0	0	1	0	0	0	0	0	0	0	0	0	0	0	0	0	0	0	0	1		1	1	1	1	1	1	1	1	1	0	0
174	204006	Miami University-Hamilton	Public	2	2	https://miamioh.edu/regionals/	2021-02-25		0	0	0	0	0	0	0	0	0	0	0	0	0	0	0	0	0	0	0	0	0	0	0	0	0	0	0		0	0	0	0	0	0	0	0	1
175	204015	Miami University-Middletown	Public	2	2	https://miamioh.edu/regionals/about/index.html	2021-02-25		0	0	0	0	0	0	0	0	0	0	0	0	0	0	0	0	0	0	0	0	0	0	0	0	0	0	0		1	1	1	1	1	1	1	1	1
176	204024	Miami University-Oxford	Public	4	2	https://miamioh.edu/index.html	2021-02-25	1	1	1	1	0	0	1	1	1	1	1	0	1	0	0	0	0	0	0	0	1	1	0	0	0	0	0	0		1	1	1	1	1	1	1	1	1
177	171100	Michigan State University	Public	5	2	https://msu.edu/together-we-will/	2021-03-10	1	1	1	1	0	0	0	0	0	0	1	0	1	1	0	1	0	0	1	0	0	0	0	0	0	1	1	0	1	0	0	0	0	0	0	0	0	1
178	171128	Michigan Technological University	Public	3	2	https://msu.edu/together-we-will/	2021-03-10	1	1	1	1	0	0	0	0	0	0	1	0	0	0	0	0	0	0	0	0	0	0	0	0	0	0	0	1	1	1	1	1	1	1	1	1	1	1
179	482158	Middle Georgia State University	Public	3	3	https://www.mga.edu/coronavirus/index.php	2021-02-10	1	1	1	1	0	0	0	1	0	0	0	0	0	0	0	0	0	0	0	0	0	0	0	0	0	0	0	1		1	1	1	1	1	1	1	1	1		1
180	220978	Middle Tennessee State University	Public	5	3	https://www.mtsu.edu/coronavirus/	2021-02-25	1	1	1	0	0	0	0	0	0	0	0	1	0	0	0	0	0	0	0	0	0	0	0	0	0	0	0	0		0	0	0	0	0	0	0	0	1	0
181	226833	Midwestern State University	Public	3	3	https://msutexas.edu/coronavirus/index	2021-01-04	0	0	0	0	0	0	0	0	0	0	0	0	0	0	0	0	0	0	0	0	0	0	0	0	0	0	0	0		1	1	1	1	1	1	1	1	1	0
182	214041	Millersville University of Pennsylvania	Public	3	1	https://www.millersville.edu/coronavirus/	2021-02-08	1	1	1	0	0	0	1	0	0	0	0	0	1	0	0	0	0	0	0	0	0	0	0	1	0	1	1	0	1	1	1	1	1	0	0	0	0	1	0
183	174358	Minnesota State University Moorhead	Public	3	2	https://www.mnstate.edu/emergency/dragons-care/cases-reporting/	2021-03-05	1	0	0	0	0	0	0	0	0	0	1	0	1	1	0	1	0	0	0	0	1	1	1	0	1	0	0	0	0	1	1	1	1	1	1	1	1	0
184	173920	Minnesota State University-Mankato	Public	4	2	https://mankato.mnsu.edu/coronavirus/	2021-03-05	1	0	0	0	0	0	0	1	0	0	0	0	1	0	0	0	0	0	0	0	1	1	0	0	0	0	0	0	0	1	1	1	1	1	1	1	1	1	0	1
185	200253	Minot State University	Public	2	2	https://www.minotstateu.edu/covid/	2021-02-10	1	1	1	1	1	0	0	0	0	0	1	0	0	0	0	0	0	0	0	0	0	0	0	0	0	0	0	0		1	1	1	1	0	0	0	0	0
186	176080	Mississippi State University	Public	5	3	https://www.msstate.edu/covid19/return-plan/health-safety#overview	2021-01-28	1	1	1	1	0	0	0	0	0	0	1	0	1	0	0	0	0	0	0	0	1	1	0	0	0	0	0	0	1	1	1	1	1	1	1	1	1	1
187	176035	Mississippi University for Women	Public	2	3	https://www.muw.edu/disease/news/7189-health-and-safety-a-priority-for-spring-semester	2021-01-28	1	0	0	0	0	0	0	0	0	0	0	0	1	1	1	0	0	0	0	0	0	0	0	0	0	0	0	0	0	1	1	1	1	1	1	1	1	1	1
188	176044	Mississippi Valley State University	Public	2	3	https://www.mvsu.edu/sites/default/files/safety_in_motion_plan_rev5.pdf	2021-01-22	1	1	0	0	0	0	0	0	0	0	1	0	1	1	0	1	0	0	0	0	0	0	0	0	0	0	0	0	1	1	1	1	1	1	1	1	1
189	178341	Missouri Southern State University	Public	3	2	https://emergency.mssu.edu/	2021-02-09		0	0	0	0	0	0	0	0	0	0	0	0	0	0	0	0	0	0	0	0	0	0	0	0	0	0	0		1	1	1	1	1	1	1	1
190	179566	Missouri State University-Springfield	Public	5	2	https://www.missouristate.edu/Coronavirus/covid-19-campus-guide.htm	2021-02-09	1	1	1	0	0	0	0	0	0	0	1	0	1	1	1	0	0	0	0	0	0	0	0	0	0	0	0	0	0	1	1	1	1	1	1	1	1	0
191	178411	Missouri University of Science and Technology	Public	3	2	https://coronavirus.mst.edu/	2021-02-09	1	1	1	0	0	0	0	0	0	0	1	0	1	1	0	1	0	0	0	0	0	0	0	0	0	1	1	0	0	1	1	1	1	1	1	1	1	0
192	178387	Missouri Western State University	Public	3	2	https://www.missouriwestern.edu/covid-19/student-guide-spring-2021/	2021-02-10	1	0	0	0	0	0	0	1	1	0	0	0	1	0	0	0	0	0	0	0	1	1	0	0	0	0	0	0		1	1	1	1	1	1	1	1	0
193	180461	Montana State University	Public	4	4	https://www.montana.edu/health/coronavirus/index.html	2021-02-16	1	1	1	0	0	0	1	1	0	0	0	0	1	1	0	1	0	0	0	0	0	0	0	0	0	0	0	0	1	1	1	1	1	1	1	1	1	0
194	180179	Montana State University Billings	Public	2	4	http://www.msubillings.edu/covid19central/	2021-02-16	1	1	1	0	0	0	0	1	0	0	0	0	1	1	0	0	0	0	0	1	0	0	0	0	0	1	1	0	1	1	1	1	1	1	1	1	1	1	1			0
195	180522	Montana State University-Northern	Public	2	4	https://www.msun.edu/covid-19/current.aspx	2021-03-03	1	1	1	0	0	0	0	0	0	0	1	0	1	1	1	1	0	0	0	0	0	0	0	0	0	0	0	0	0	1	1	1	1	1	1	1	1	1
196	180416	Montana Technological University	Public	2	4	https://www.mtech.edu/orediggerrx/index.html	2021-02-16	1	1	1	1	0	0	0	0	0	0	1	0	1	1	0	0	1	0	0	0	0	0	0	0	1	0	0	0	1	1	1	1	1	1	1	1	1	1	0	1
197	185590	Montclair State University	Public	5	1	https://www.montclair.edu/university-health-center/coronavirus/	2021-02-24	1	1	1	1	0	0	0	0	0	0	1	0	1	1	1	0	0	0	0	0	0	0	0	1	0	0	1	0	1	1	1	1	1	1	1	1	1	1	0	1	2
198	157386	Morehead State University	Public	4	3	https://www.moreheadstate.edu/healthyatmsu	2021-01-21	0	0	0	0	0	0	0	0	0	0	0	0	0	0	0	0	0	0	0	0	0	0	0	0	0	0	0	0		1	1	1	1	1	1	1	1	1	0
199	163453	Morgan State University	Public	3	3	https://www.morgan.edu/coronavirus	2021-02-18	1	1	0	1	0	0	0	0	0	0	1	0	1	1	1	0	0	0	1	0	0	0	0	1	0	0	1	0	1	1	1	1	1	1	1	1	1	1
200	157401	Murray State University	Public	3	3	https://murraystate.edu/racerrestart/	2021-01-21	1	1	1	1	0	0	0	1	0	0	0	0	0	0	0	0	0	0	0	0	0	0	0	0	0	0	0	1	1	1	1	1	1	1	1	1	1	1	0
201	441900	Nevada State College	Public	2	4	https://nsc.edu/coronavirus/	2021-01-12		0	0	0	0	0	0	0	0	0	0	0	0	0	0	0	0	0	0	0	0	0	0	0	0	0	0	0		1	1	1	1	1	1	1	1	1
202	262129	New College of Florida	Public	1	3	https://www.ncf.edu/covid-19/	2020-12-23	1	1	1	1	0	0	0	0	0	0	0	1	1	1	0	1	0	0	1	0	0	0	1	0	0	1	1	0		1	1	1	1	1	1	1	1	1	0			0
203	185129	New Jersey City University	Public	3	1	https://www.njcu.edu/student-life/campus-services-resources/health-wellness-center/safe-campus	2021-02-24	1	1	1	1	0	0	1	1	0	0	0	0	1	0	0	0	0	0	0	0	0	0	0	0	0	1	1	0	1	1	1	1	1	1	1	1	1	0
204	185828	New Jersey Institute of Technology	Public	4	1	https://www.njit.edu/pandemicrecovery/#tab-2	2021-02-24	1	1	1	1	0	0	0	0	0	0	0	0	1	1	0	1	0	0	0	0	0	0	0	0	0	1	1	0		1	1	1	1	0	0	0	0	0
205	187897	New Mexico Highlands University	Public	2	4	https://www.nmhu.edu/coronavirus-covid-19-information/	2021-02-16	0	0	0	0	0	0	0	0	0	0	0	0	0	0	0	0	0	0	0	0	0	0	0	0	0	0	0	0		1	1	1	1	1	1	1	1	1	0	1
206	187967	New Mexico Institute of Mining and Technology	Public	2	4	https://nmt.edu/covid19/index.php	2021-02-16	1	1	1	1	0	0	0	0	0	0	1	0	1	1	0	1	0	0	0	0	0	0	0	0	0	1	1	0	1	1	1	1	1	1	1	1	1	1	0
207	188030	New Mexico State University-Main Campus	Public	4	4	https://now.nmsu.edu/	2021-02-16	1	0	0	0	0	1	0	0	0	0	0	1	0	0	0	0	0	0	0	0	0	0	0	0	0	0	0	0		1	1	1	1	1	1	1	1	1	0			0
208	159966	Nicholls State University	Public	3	3	https://www.nicholls.edu/covid-19/	2021-01-27	1	0	0	0	0	1	0	1	1	0	1	0	1	1	0	1	0	0	0	0	0	0	0	0	0	0	0	0	0	1	1	1	0	1	1	1	0	1	0	1
209	232937	Norfolk State University	Public	3	3	https://www.nsu.edu/coronavirus/information-and-updates	2021-03-01	1	1	1	0	0	0	0	0	0	0	1	0	1	1	0	1	0	0	0	0	0	0	0	1	0	0	1	0		1	1	1	1	1	1	1	1	1
210	199102	North Carolina A & T State University	Public	4	3	https://www.ncat.edu/coronavirus/spring-2021/index.php	2021-03-02	1	1	1	1	0	0	0	0	0	0	0	0	0	0	0	0	0	0	0	0	0	0	0	0	0	0	0	0		1	1	1	1	1	1	1	1	1	0
211	199157	North Carolina Central University	Public	3	3	https://www.nccu.edu/coronavirus	2021-03-02	1	1	1	1	0	0	0	0	0	0	1	1	0	0	0	0	0	0	0	0	0	0	0	0	0	0	0	1		1	1	1	1	1	1	1	1	1	0
212	199193	North Carolina State University at Raleigh	Public	5	3	https://www.ncsu.edu/coronavirus/	2021-03-02	1	1	1	0	0	0	0	0	0	0	1	0	1	0	0	0	0	0	0	0	0	0	0	0	0	1	1	0	1	1	1	1	1	1	1	1	1	1	1			0
213	200332	North Dakota State University-Main Campus	Public	4	2	https://www.ndsu.edu/covid19	2021-02-10	1	1	1	1	0	0	0	0	0	0	1	0	0	0	0	0	0	0	0	0	0	0	0	0	0	0	0	0	1	1	1	1	1	1	1	1	1	0
214	147776	Northeastern Illinois University	Public	3	2	https://www.neiu.edu/about/coronavirus-response	2021-02-12		0	0	0	0	0	0	0	0	0	0	0	0	0	0	0	0	0	0	0	0	0	0	0	0	0	0	0		1	1	1	1	1	1	1	1	1	0
215	207263	Northeastern State University	Public	3	3	https://www.nsuok.edu/	2021-03-01		0	0	0	0	0	0	0	0	0	0	0	0	0	0	0	0	0	0	0	0	0	0	0	0	0	0	0		1	1	1	1	1	1	1	1	1
216	105330	Northern Arizona University	Public	5	4	https://nau.edu/jacks-are-back/	2021-02-22	1	1	1	1	1	0	0	0	0	0	1	0	1	1	1	0	0	0	0	0	0	0	0	0	0	1	1	0	1	1	1	1	1	1	1	1	1	1	1
217	147703	Northern Illinois University	Public	4	2	https://www.niu.edu/index.shtml	2021-02-12	1	1	1	1	0	0	0	0	0	0	1	0	1	0	0	0	0	0	0	0	0	0	0	0	0	1	1	0		1	1	1	1	1	1	1	1	1
218	157447	Northern Kentucky University	Public	4	3	https://www.nku.edu/covid19.html	2021-01-21	0	0	0	0	0	0	0	0	0	0	0	0	0	0	0	0	0	0	0	0	0	0	0	0	0	0	0	0		1	1	1	1	1	1	1	1	1	1			0
219	171456	Northern Michigan University	Public	3	2	https://nmu.edu/safe-on-campus/students	2021-03-10	1	1	1	0	0	0	0	0	0	0	0	1	1	1	0	1	0	0	1	0	0	0	0	0	0	1	1	0	0	1	1	1	1	1	1	1	1	1	1
220	219259	Northern State University	Public	2	2	https://www.northern.edu/coronavirus	2021-02-22	1	1	1	0	0	0	0	1	0	0	0	0	0	0	0	0	0	0	0	0	0	0	0	0	0	0	0	0	1	1	1	1	1	0	0	0	0	1	0	1
221	230913	Northern Vermont University	Public	2	1	https://www.northernvermont.edu/nvu-during-covid-19	2020-12-31	1	1	1	0	0	1	0	0	0	0	0	1	1	1	0	1	0	0	0	0	0	0	0	0	0	0	0	0	1	1	1	1	1	1	1	1	1	1	0	1
222	178624	Northwest Missouri State University	Public	3	2	https://www.nwmissouri.edu/alert/coronavirus/index.htm	2021-02-10	1	1	1	0	0	0	0	1	1	0	0	0	1	0	0	0	0	0	0	0	1	0	0	0	0	0	0	0	0	1	1	1	1	1	1	1	1	1	0
223	207306	Northwestern Oklahoma State University	Public	2	3	https://www.nwosu.edu/coronavirus	2021-03-01		0	0	0	0	0	0	0	0	0	0	0	0	0	0	0	0	0	0	0	0	0	0	0	0	0	0	0		1	1	1	1	1	1	1	1	1
224	160038	Northwestern State University of Louisiana	Public	4	3	https://www.nsula.edu/category/covid-19-updates/	2021-01-27	1	0	0	0	0	1	0	1	0	0	0	0	0	0	0	0	0	0	0	0	0	0	0	0	0	0	0	1		1	1	1	1	1	1	1	1	1	1	1		0
225	171571	Oakland University	Public	4	2	https://oakland.edu/return-to-campus/covid-19-dashboard	2021-03-11	1	1	0	0	0	0	0	0	0	0	0	1	1	1	1	0	0	0	0	0	0	0	0	0	0	0	0	0		1	1	1	1	1	1	1	1	1
226	219277	Oglala Lakota College	Public	2	2	https://www.olc.edu/	2021-02-22		0	0	0	0	0	0	0	0	0	0	0	0	0	0	0	0	0	0	0	0	0	0	0	0	0	0	0		0	0	0	0	0	0	0	0
227	204671	Ohio State University-Lima Campus	Public	2	2	https://lima.osu.edu/	2021-02-25	1	1	1	1	0	0	1	1	1	1	1	0	1	0	0	0	0	0	0	0	0	0	0	0	0	1	1	0		1	1	1	1	1	1	1	1	1	0	0
228	204796	Ohio State University-Main Campus	Public	5	2	https://safeandhealthy.osu.edu/	2020-12-23	1	1	1	1	0	0	0	0	0	0	1	0	1	1	1	0	0	0	0	0	0	1	1	1	0	1	1	0	1	1	1	1	1	1	1	1	1	1	0			1
229	204857	Ohio University-Main Campus	Public	5	2	https://www.ohio.edu/coronavirus/students/spring-plan	2021-02-26	1	1	1	0	0	0	1	1	1	1	1	0	1	0	0	0	0	0	0	0	0	0	0	1	0	1	1	0		1	1	1	1	1	1	1	1	1	0
230	207351	Oklahoma Panhandle State University	Public	2	3	https://opsu.edu/coronavirus/	2021-03-01		0	0	0	0	0	0	0	0	0	0	0	0	0	0	0	0	0	0	0	0	0	0	0	0	0	0	0		1	1	1	1	1	1	1	1	1
231	207388	Oklahoma State University-Main Campus	Public	5	3	https://go.okstate.edu/coronavirus/campus-reopening-plan/plan-at-a-glance/index.html	2021-03-01	1	1	1	1	0	0	1	1	1	1	1	0	0	0	0	0	0	0	0	0	0	0	0	0	0	0	0	1		1	1	1	1	1	1	1	1	1
232	232982	Old Dominion University	Public	5	3	https://www.odu.edu/emergency/news/2020/2/novel_coronavirus_co/dashboard	2021-03-01	1	1	1	0	0	0	0	0	0	0	1	0	1	1	0	1	0	0	0	0	0	0	0	0	0	0	0	0		0	0	0	0	0	0	0	0	1
234	209506	Oregon Institute of Technology	Public	3	4	https://www.oit.edu/coronavirus/resumption-plan	2021-02-23	1	1	1	0	0	0	0	0	0	0	1	0	0	0	0	0	0	0	0	0	0	0	0	0	0	0	0	0	0	1	1	1	1	1	1	1	1	1	0	1
235	209542	Oregon State University	Public	5	4	https://covid.oregonstate.edu/	2021-02-23	1	1	1	1	0	0	0	0	0	0	1	0	1	1	1	0	0	0	0	0	0	0	0	0	0	1	1	0		1	1	1	1	1	1	1	1	0
236	440828	Oregon State University-Cascades Campus	Public	2	4	https://osucascades.edu/covid	2021-02-23	1	1	1	1	0	0	0	0	0	0	1	0	1	1	1	0	0	0	0	0	0	0	0	0	0	1	1	0	0	1	1	1	1	1	1	1	1	0
237	214777	Pennsylvania State University-Main Campus	Public	5	1	https://virusinfo.psu.edu/?utm_source=banner&utm_medium=psumain&utm_campaign=virusinfo	2021-02-08	1	1	1	0	0	0	0	0	0	0	1	0	1	1	0	1	0	0	0	0	0	0	0	0	0	1	1	0	1	1	1	1	1	1	1	1	1	1	0
238	214801	Pennsylvania State University-Penn State Abington	Public	2	1	https://www.abington.psu.edu/covid	2021-02-08	1	1	1	0	0	0	0	0	0	0	1	0	1	1	0	1	0	0	0	0	0	0	0	0	0	1	1	0	1	1	1	1	1	1	1	1	1	1	0
239	214689	Pennsylvania State University-Penn State Altoona	Public	2	1	https://altoona.psu.edu/covid	2021-02-08	1	1	1	0	0	0	0	0	0	0	1	0	1	1	0	1	0	0	0	0	0	0	0	0	0	1	1	0	1	1	1	1	1	1	1	1	1	1	0
240	214698	Pennsylvania State University-Penn State Beaver	Public	1	1	https://beaver.psu.edu/covid	2021-02-08	1	1	1	0	0	0	0	0	0	0	1	0	1	1	0	1	0	0	0	0	0	0	0	0	0	1	1	0	1	1	1	1	1	1	1	1	1	1	0
241	214704	Pennsylvania State University-Penn State Berks	Public	2	1	https://berks.psu.edu/covid	2021-02-08	1	1	1	0	0	0	0	0	0	0	1	0	1	1	0	1	0	0	0	0	0	0	0	0	0	1	1	0	1	1	1	1	1	1	1	1	1	1	0
242	214731	Pennsylvania State University-Penn State Brandywine	Public	2	1	https://www.brandywine.psu.edu/covid	2021-02-08	1	1	1	0	0	0	0	0	0	0	1	0	1	1	0	1	0	0	0	0	0	0	0	0	0	1	1	0	1	1	1	1	1	1	1	1	1	1	0
243	214591	Pennsylvania State University-Penn State Erie-Behrend College	Public	2	1	https://behrend.psu.edu/feature/coronavirus-and-return-campus-information	2021-02-08	1	1	1	0	0	0	0	0	0	0	1	0	1	1	0	1	0	0	0	0	0	0	0	0	0	1	1	0	1	1	1	1	1	1	1	1	1	1	0
244	214759	Pennsylvania State University-Penn State Fayette- Eberly	Public	1	1	https://fayette.psu.edu/coronavirus-information	2021-02-08	1	1	1	0	0	0	0	0	0	0	1	0	1	1	0	1	0	0	0	0	0	0	0	0	0	1	1	0	1	1	1	1	1	1	1	1	1	1	0
245	214786	Pennsylvania State University-Penn State Greater Allegheny	Public	1	1	https://greaterallegheny.psu.edu/covid	2021-02-08	1	1	1	0	0	0	0	0	0	0	1	0	1	1	0	1	0	0	0	0	0	0	0	0	0	1	1	0	1	1	1	1	1	1	1	1	1	1	0
246	214713	Pennsylvania State University-Penn State Harrisburg	Public	2	1	https://harrisburg.psu.edu/coronavirus-and-campus-information	2021-02-08	1	1	1	0	0	0	0	0	0	0	1	0	1	1	0	1	0	0	0	0	0	0	0	0	0	1	1	0	1	1	1	1	1	1	1	1	1	1	0
247	214768	Pennsylvania State University-Penn State Hazleton	Public	1	1	https://hazleton.psu.edu/covid	2021-02-08	1	1	1	0	0	0	0	0	0	0	1	0	1	1	0	1	0	0	0	0	0	0	0	0	0	1	1	0	1	1	1	1	1	1	1	1	1	1	0
248	214670	Pennsylvania State University-Penn State Lehigh Valley	Public	1	1	https://lehighvalley.psu.edu/covid	2021-02-08	1	1	1	0	0	0	0	0	0	0	1	0	1	1	0	1	0	0	0	0	0	0	0	0	0	1	1	0	1	1	1	1	1	1	1	1	1	1	0
249	214795	Pennsylvania State University-Penn State Mont Alto	Public	1	1	https://montalto.psu.edu/covid	2021-02-08	1	1	1	0	0	0	0	0	0	0	1	0	1	1	0	1	0	0	0	0	0	0	0	0	0	1	1	0	1	1	1	1	1	1	1	1	1	1	0
250	214625	Pennsylvania State University-Penn State New Kensington	Public	1	1	https://newkensington.psu.edu/covid	2021-02-08	1	1	1	0	0	0	0	0	0	0	1	0	1	1	0	1	0	0	0	0	0	0	0	0	0	1	1	0	1	1	1	1	1	1	1	1	1	1	0
251	214810	Pennsylvania State University-Penn State Schuylkill	Public	1	1	https://schuylkill.psu.edu/coronavirus	2021-02-08	1	1	1	0	0	0	0	0	0	0	1	0	1	1	0	1	0	0	0	0	0	0	0	0	0	1	1	0	1	1	1	1	1	1	1	1	1	1	0
252	214652	Pennsylvania State University-Penn State Scranton	Public	1	1	https://scranton.psu.edu/returntocampus	2021-02-08	1	1	1	0	0	0	0	0	0	0	1	0	1	1	0	1	0	0	0	0	0	0	0	0	0	1	1	0	1	1	1	1	1	1	1	1	1	1	0
253	214643	Pennsylvania State University-Penn State Wilkes-Barre	Public	1	1	https://wilkesbarre.psu.edu/covid-19	2020-12-23	1	1	1	1	0	0	0	0	0	0	1	0	1	1	0	1	1	1	0	0	0	0	0	0	0	1	1	0	1	1	1	1	1	1	1	1	1	1	0
254	214829	Pennsylvania State University-Penn State York	Public	1	1	https://york.psu.edu/covid	2021-02-08	1	1	1	0	0	0	0	0	0	0	1	0	1	1	0	1	0	0	0	0	0	0	0	0	0	1	1	0	1	1	1	1	1	1	1	1	1	1	0
255	181534	Peru State College	Public	2	2	https://www.peru.edu/coronavirus/	2021-02-17	1	1	1	0	0	0	0	0	0	0	1	0	1	1	0	1	0	0	0	0	0	0	0	0	0	1	1	0	1	1	1	1	1	1	1	1	1
256	155681	Pittsburg State University	Public	3	2	https://www.pittstate.edu/office/health-services/coronavirus/index.html	2021-02-18	1	0	0	0	0	1	0	0	0	0	1	0	0	0	0	0	0	0	0	0	0	0	0	0	0	0	0	0		1	1	1	1	1	1	1	1	1	0			1
257	183080	Plymouth State University	Public	3	1	https://www.plymouth.edu/coronavirus/	2020-12-31	1	1	1	1	0	0	0	0	0	0	1	0	1	1	0	1	0	0	1	0	0	0	0	1	0	0	1	0	1	1	1	1	1	1	1	1	1	1				0
258	209807	Portland State University	Public	5	4	https://www.pdx.edu/coronavirus-response	2021-02-23	1	1	1	1	0	0	0	0	0	0	1	0	0	0	0	0	0	0	0	0	0	0	0	0	0	0	0	0		1	1	1	1	1	1	1	1	0
259	227526	Prairie View A & M University	Public	3	3	https://www.pvamu.edu/coronavirus/	2021-01-04	1	1	1	0	0	0	0	0	0	0	1	0	1	1	0	0	1	0	0	0	0	0	0	0	0	0	0	0		1	1	1	1	1	1	1	1	1	0	1
260	151102	Purdue University Fort Wayne	Public	4	2	https://www.pfw.edu/	2021-02-23	1	1	1	1	0	0	1	0	0	0	0	0	1	0	0	0	0	0	0	0	0	0	1	0	0	0	0	0		1	1	1	1	1	1	1	1	1
261	490805	Purdue University Northwest	Public	4	2	https://www.pnw.edu/	2021-02-24		0	0	0	0	0	0	0	0	0	0	0	0	0	0	0	0	0	0	0	0	0	0	0	0	0	0	0		1	1	1	1	1	1	1	1	1
262	243780	Purdue University-Main Campus	Public	5	2	https://www.purdue.edu/	2021-02-24	1	0	0	0	0	1	0	0	0	0	0	1	0	0	0	0	0	0	0	0	0	0	0	0	0	0	0	1		1	1	1	1	1	1	1	1	1
263	233277	Radford University	Public	3	3	https://www.radford.edu/content/radfordcore/home/reopening/spring2021-operational-plan.html	2021-03-01	1	1	0	0	0	0	0	0	0	0	0	1	1	1	1	0	0	0	0	0	0	0	0	1	0	0	1	0		1	1	1	1	0	0	0	0	1
264	186201	Ramapo College of New Jersey	Public	3	1	https://www.ramapo.edu/return/	2021-02-24	1	1	0	0	0	0	0	0	0	0	0	0	1	1	0	1	0	0	0	0	0	0	0	1	0	0	1	0		1	1	1	1	1	1	1	1	1	1			0
265	217420	Rhode Island College	Public	3	1	http://www.ric.edu/COVID19/Pages/default.aspx	2021-02-12	1	1	1	1	0	0	0	0	0	0	1	0	1	0	0	0	0	0	0	0	0	0	0	1	0	1	1	0		1	1	1	1	1	1	1	1	1	0
266	207661	Rogers State University	Public	2	3	https://www.rsu.edu/resources/coronavirus/	2021-03-01		0	0	0	0	0	0	0	0	0	0	0	0	0	0	0	0	0	0	0	0	0	0	0	0	0	0	0		1	1	1	1	1	1	1	1	1
267	184782	Rowan University	Public	4	1	https://www.rowan.edu/returntorowan/	2021-02-24	1	1	1	1	0	0	0	0	0	0	1	0	1	1	1	0	0	0	0	0	0	0	0	1	0	1	1	0	1	1	1	1	1	1	1	1	1	1	1
268	186371	Rutgers University-Camden	Public	3	1	https://www.camden.rutgers.edu/about/responses-covid-19-rutgers-university-camden	2020-12-30	1	1	1	1	0	0	1	0	0	0	0	0	1	1	1	0	0	0	0	0	0	0	0	1	0	0	1	0	1	1	1	1	1	1	1	1	1	0
269	186380	Rutgers University-New Brunswick	Public	5	1	https://coronavirus.rutgers.edu/	2020-12-23	1	1	1	1	0	0	0	0	0	0	1	0	1	1	1	0	0	0	0	0	1	0	0	0	0	1	1	0	1	1	1	1	1	0	0	0	0
270	186399	Rutgers University-Newark	Public	4	1	https://www.newark.rutgers.edu/covid-19-operating-status	2021-02-24	1	1	1	1	0	0	1	0	0	0	0	0	1	1	1	0	0	0	0	0	0	0	0	1	0	1	1	0	1	1	1	1	1	0	0	0	0
271	172051	Saginaw Valley State University	Public	3	2	https://www.svsu.edu/nestplan/	2021-03-11	1	1	0	0	0	0	0	0	0	0	0	1	1	0	0	0	0	0	0	0	0	0	0	0	0	1	1	0		1	1	1	1	1	1	1	1
272	174783	Saint Cloud State University	Public	4	2	https://www.stcloudstate.edu/emergency/covid19/campus-safety-updates/default.aspx?utm_source=website&utm_medium=redirect	2021-03-05		0	0	0	0	0	0	0	0	0	0	0	0	0	0	0	0	0	0	0	0	0	0	0	0	0	0	0		1	1	1	1	1	1	1	1	0
273	167729	Salem State University	Public	3	1	https://www.salemstate.edu/covid19	2021-02-23	1	1	1	1	0	0	0	0	0	0	1	0	1	1	1	1	0	0	1	0	0	0	0	0	0	0	0	0	0	1	1	1	0	0	0	0	0	1	1	1
274	163851	Salisbury University	Public	3	3	https://www.salisbury.edu/coronavirus/	2021-02-18	1	1	1	1	0	0	0	0	0	0	1	0	1	1	1	0	0	0	1	1	0	0	0	0	0	0	0	0	1	1	1	1	1	1	1	1	1
275	227881	Sam Houston State University	Public	5	3	https://www.shsu.edu/katsafe/restart2020/index.html	2021-01-04	1	1	1	1	1	0	0	0	0	0	1	0	0	0	0	0	0	0	0	0	0	0	0	0	0	0	0	0	1	1	1	1	1	1	1	1	1	0
276	122409	San Diego State University	Public	5	4	https://sacd.sdsu.edu/student-health-services/covid-19	2021-01-13	1	1	1	0	0	0	0	0	0	0	1	0	1	0	0	0	0	0	0	0	0	0	1	1	0	1	1	0		1	1	1	1	1	1	1	1	1	0
277	122597	San Francisco State University	Public	5	4	https://news.sfsu.edu/campus-plan	2021-01-13	1	1	1	0	0	0	0	0	0	0	1	0	0	0	0	0	0	0	0	0	0	0	0	0	0	0	0	0	0	1	1	1	1	0	0	0	0	0
278	122755	San Jose State University	Public	5	4	https://www.sjsu.edu/healthadvisories/current-update/index.php	2021-01-14	0	0	0	0	0	0	0	0	0	0	0	0	0	0	0	0	0	0	0	0	0	0	0	0	0	0	0	0		1	1	1	0	1	1	1	0	0
279	140960	Savannah State University	Public	2	3	https://savannahstate.edu/covid-19/index.shtml	2021-02-10		0	0	0	0	0	0	0	0	0	0	0	0	0	0	0	0	0	0	0	0	0	0	0	0	0	0	0		1	1	1	1	1	1	1	1	1
280	205443	Shawnee State University	Public	2	2	https://www.shawnee.edu/	2021-02-26	1	1	1	1	0	0	1	1	1	1	1	0	0	0	0	0	0	0	0	0	0	0	0	0	0	0	0	1		1	1	1	1	1	1	1	1	1	0
281	237792	Shepherd University	Public	2	3	https://www.shepherd.edu/covid-19	2021-03-04	1	1	1	0	0	0	0	0	0	0	1	0	1	1	0	1	0	0	0	0	0	0	0	0	0	0	0	0		1	1	1	1	1	1	1	1	1	0
282	216010	Shippensburg University of Pennsylvania	Public	3	1	https://raiderrespect.shipnews.org/	2021-02-09	1	1	1	1	0	0	0	0	0	0	1	0	1	1	0	1	0	0	0	0	0	0	0	1	0	1	1	0	1	1	1	1	1	1	1	1	1	1	0
283	216038	Slippery Rock University of Pennsylvania	Public	3	1	https://www.sru.edu/covid19/index.html	2021-02-09	1	1	1	0	0	0	0	1	1	0	0	0	0	0	0	0	0	0	0	0	0	0	0	0	0	0	0	0	1	1	1	1	1	1	1	1	1	1	0
284	123572	Sonoma State University	Public	3	4	https://covid19.sonoma.edu/	2021-01-14	0	0	0	0	0	0	0	0	0	0	0	0	0	0	0	0	0	0	0	0	0	0	0	0	0	0	0	0		1	1	1	1	1	1	1	1	1	1	1
285	218733	South Carolina State University	Public	2	3	https://reopen.scsucovid19.com/	2021-03-02	1	1	1	1	0	0	1	1	1	1	1	0	1	0	0	0	0	0	0	0	0	0	0	0	0	1	1	0		1	1	1	1	1	1	1	1	1
286	219347	South Dakota School of Mines and Technology	Public	2	2	https://www.sdsmt.edu/Rockers-Return/	2021-02-22	1	1	1	0	0	0	0	1	0	0	0	0	0	0	0	0	0	0	0	0	0	0	0	0	0	0	0	0		1	1	1	1	0	0	0	0	0
287	219356	South Dakota State University	Public	4	2	https://www.sdstate.edu/jacksrback	2021-02-22	1	1	1	0	0	0	0	0	0	0	1	0	0	0	0	0	0	0	0	0	0	0	0	0	0	0	0	1	1	1	1	1	1	0	0	0	0	1	0	1		1
288	179557	Southeast Missouri State University	Public	4	2	https://semo.edu/sealerts/covid19/protect-the-nest.html#return	2021-02-05	1	0	0	0	0	1	0	0	0	0	0	1	0	0	0	0	0	0	0	0	0	0	0	0	0	0	0	1	0	1	1	1	1	1	1	1	1	1
289	160612	Southeastern Louisiana University	Public	4	3	http://www.southeastern.edu/about/safe_campus/covid-19/	2021-02-03	1	1	1	1	0	0	0	0	0	0	0	1	0	0	0	0	0	0	0	0	0	0	0	0	0	0	0	1	1	1	1	1	0	1	1	1	0	1	0	1		1
290	207847	Southeastern Oklahoma State University	Public	2	3	https://www.se.edu/student-wellness/coronavirus-update/	2021-03-01		0	0	0	0	0	0	0	0	0	0	0	0	0	0	0	0	0	0	0	0	0	0	0	0	0	0	0		1	1	1	1	1	1	1	1	1
291	107983	Southern Arkansas University Main Campus	Public	2	3	https://web.saumag.edu/coronavirus/guide	2021-02-22	1	1	1	1	0	0	0	0	0	0	1	0	0	0	0	0	0	0	0	0	0	0	0	0	0	0	0	1	0	1	1	1	1	1	1	1	1	1	1	1		0
292	130493	Southern Connecticut State University	Public	4	1	https://inside.southernct.edu/coronavirus	2021-02-02	1	1	1	1	0	0	0	0	0	0	1	0	1	1	0	1	0	0	0	0	0	0	1	1	0	0	1	0		1	1	1	1	1	1	1	1	1
293	149222	Southern Illinois University-Carbondale	Public	4	2	https://siu.edu/coronavirus/	2021-02-12	1	1	1	1	0	0	0	0	0	0	1	0	0	0	0	0	0	0	0	0	0	0	0	0	0	0	0	1		1	1	1	1	1	1	1	1	1
294	149231	Southern Illinois University-Edwardsville	Public	4	2	https://www.siue.edu/about/announcements/coronavirus/	2021-02-12	1	1	1	1	0	0	0	0	0	0	1	0	1	1	1	0	0	0	0	0	0	0	1	0	0	1	1	0		1	1	1	1	1	1	1	1	1
295	210146	Southern Oregon University	Public	3	4	https://sou.edu/campus/notifications/	2021-02-23	0	0	0	0	0	0	0	0	0	0	0	0	0	0	0	0	0	0	0	0	0	0	0	0	0	0	0	0		1	1	1	1	1	1	1	1
296	160621	Southern University and A & M College	Public	3	3	https://www.subr.edu/index.cfm?action=pagebuilder&pageID=coronavirus-updates-information-subr	2021-02-03	1	0	0	0	0	1	0	0	0	0	0	1	0	0	0	0	0	0	0	0	0	0	0	0	0	0	0	1		1	1	1	1	1	1	1	1	1	0	1		1
297	160630	Southern University at New Orleans	Public	2	3	https://www.suno.edu/assets/suno/PDFs/Public-Relations/SAFESUNO.pdf	2021-02-09	0	0	0	0	0	0	0	0	0	0	0	0	0	0	0	0	0	0	0	0	0	0	0	0	0	0	0	0		1	1	1	1	1	1	1	1	1	0	1		1
298	230603	Southern Utah University	Public	4	4	https://www.suu.edu/coronavirus/	2021-02-01	1	1	1	1	0	0	1	1	0	0	1	0	1	0	0	0	0	0	0	0	0	0	0	1	0	1	1	0		1	1	1	1	1	1	1	1	1
299	175078	Southwest Minnesota State University	Public	3	2	https://www.smsu.edu/campuslife/healthservices/healthalerts/coronavirus.html	2021-03-09	1	1	1	0	0	0	0	0	0	0	1	0	0	0	0	0	0	0	0	0	0	0	0	0	0	0	0	1	-1	1	1	1	1	1	1	1	1	0
300	207865	Southwestern Oklahoma State University	Public	3	3	https://bulldog.swosu.edu/coronavirus/index.php	2021-03-01		0	0	0	0	0	0	0	0	0	0	0	0	0	0	0	0	0	0	0	0	0	0	0	0	0	0	0		1	1	1	1	1	1	1	1	1	0
301	163912	St. Mary's College of Maryland	Public	2	3	https://www.smcm.edu/spring-2021/	2021-03-02	1	1	0	1	0	0	0	0	0	0	1	0	1	1	1	0	0	1	1	1	0	0	0	0	1	1	1	0	0	1	1	1	1	1	1	1	1	1	1	1		0
302	196176	State University of New York at New Paltz	Public	3	1	https://www.newpaltz.edu/newpaltzforward/	2021-01-28	1	1	1	1	0	0	1	0	0	0	0	0	1	1	0	1	0	0	1	0	0	0	0	0	0	1	1	0	1	1	1	1	1	1	1	1	1	1	0
303	228431	Stephen F Austin State University	Public	4	3	http://www.sfasu.edu/spring2021	2021-01-04	1	1	1	1	1	0	0	0	0	0	1	0	0	0	0	0	0	0	0	0	0	0	0	0	0	0	0	0	1	1	1	1	1	1	1	1	1	1	1	1
304	186876	Stockton University	Public	3	1	https://www.stockton.edu/return/faq.html	2021-02-24	1	1	1	1	0	0	0	0	0	0	1	0	0	0	0	0	0	0	0	0	0	0	0	0	0	0	0	0		1	1	1	1	1	1	1	1	1	0
305	196097	Stony Brook University	Public	5	1	https://www.stonybrook.edu/comingback/	2021-01-29	0	0	0	0	0	0	0	0	0	0	0	0	0	0	0	0	0	0	0	0	0	0	0	0	0	0	0	0		1	1	1	1	1	1	1	1	1	0
306	228501	Sul Ross State University	Public	2	3	https://srinfo.sulross.edu/covid-19	2021-01-04	0	0	0	0	0	0	0	0	0	0	0	0	0	0	0	0	0	0	0	0	0	0	0	0	0	0	0	0		1	1	1	0	1	1	1	0	1	0	1
307	196060	SUNY at Albany	Public	4	1	https://www.albany.edu/covid-19	2021-01-29	1	1	1	1	0	0	1	0	0	0	0	0	1	0	0	0	0	0	0	0	0	0	0	1	0	1	1	0	1	1	1	1	1	1	1	1	1	1
308	196158	SUNY at Fredonia	Public	2	1	https://www.fredonia.edu/spring2021	2021-02-01	1	1	1	0	0	0	0	0	0	0	1	0	1	1	0	1	0	0	0	0	0	0	0	0	0	1	1	0	1	1	1	1	1	1	1	1	1	1	0
309	196219	SUNY at Purchase College	Public	2	1	https://www.purchase.edu/covid-19-updates-and-plans/	2021-02-01	1	1	1	1	0	0	0	0	0	0	1	0	1	1	0	1	0	0	0	0	0	0	0	0	0	0	0	0	1	1	1	1	1	1	1	1	1	1	0
310	196130	SUNY Buffalo State	Public	3	1	https://coronavirus.buffalostate.edu/	2021-02-01	1	1	1	1	0	0	0	0	0	0	1	0	1	1	0	1	0	0	0	0	0	0	0	0	0	1	1	0	1	1	1	1	0	1	1	1	0	1	0
311	196121	SUNY College at Brockport	Public	3	1	https://brockport.edu/coronavirus/index.html	2021-02-01	1	0	0	0	0	0	1	0	0	0	0	0	1	1	0	1	0	0	1	0	0	0	0	1	0	1	1	0	1	1	1	1	1	1	1	1	1	1	0
312	196167	SUNY College at Geneseo	Public	3	1	https://www.geneseo.edu/covid/what-students-should-know-spring-21-return	2021-02-01	1	1	1	1	0	0	0	0	0	0	1	0	1	1	0	1	0	0	0	0	0	0	0	0	0	1	1	0	1	1	1	1	1	1	1	1	1	1	0
313	196237	SUNY College at Old Westbury	Public	3	1	https://www.oldwestbury.edu/covid	2021-02-01	1	1	1	1	0	0	0	0	0	0	1	0	1	1	0	1	0	0	1	0	0	0	0	0	0	1	1	0	1	1	1	1	1	1	1	1	1	1	0
314	196194	SUNY College at Oswego	Public	3	1	https://ww1.oswego.edu/oswego-forward/?utm_source=Website&utm_campaign=HomepageSlide	2021-02-01	1	1	1	1	0	0	0	0	0	0	1	0	1	1	0	1	0	0	1	0	0	0	0	0	0	1	1	0		1	1	1	0	0	0	0	0	1
315	196246	SUNY College at Plattsburgh	Public	3	1	https://www.plattsburgh.edu/covid-19/index.html	2021-02-01	1	1	1	1	0	0	0	0	0	0	1	0	1	1	0	1	0	0	1	0	0	0	0	0	0	1	1	0	1	1	1	1	1	1	1	1	1	1	0			0
316	196200	SUNY College at Potsdam	Public	2	1	https://www.potsdam.edu/about/potsdam-prepared/campus-updates	2021-02-02	1	1	1	0	0	0	0	0	0	0	1	0	1	1	0	1	0	0	0	0	0	0	0	0	0	1	1	0	1	1	1	1	0	1	1	1	0	1	0
317	196033	SUNY College of Agriculture and Technology at Cobleskill	Public	2	1	https://www.cobleskill.edu/spring2021plan/index.aspx	2021-02-02	1	1	1	1	0	0	0	0	0	0	1	0	1	1	0	1	0	0	1	0	0	0	0	0	0	1	1	0	1	1	1	1	1	1	1	1	1	1	0
318	196103	SUNY College of Environmental Science and Forestry	Public	2	1	https://www.esf.edu/restart/	2021-02-03	1	0	0	0	0	0	0	0	0	0	0	0	1	1	0	1	0	0	1	0	0	0	0	1	1	1	1	0		1	1	1	0	1	1	1	0	1
319	196149	SUNY Cortland	Public	3	1	http://www2.cortland.edu/about/restart/	2021-02-03	1	1	1	0	0	0	1	0	0	0	0	0	1	1	0	1	0	0	0	0	0	0	0	1	0	1	1	0		1	1	1	0	1	1	1	0	1	0
322	196291	SUNY Maritime College	Public	2	1	https://www.sunymaritime.edu/covid-19-information	2021-02-03	1	1	1	0	0	0	1	0	0	0	0	0	1	1	0	1	0	0	0	0	0	0	0	1	0	1	1	0	0	1	1	1	0	1	1	1	0	1	0
323	196185	SUNY Oneonta	Public	3	1	https://suny.oneonta.edu/covid-19	2021-02-04	1	1	1	1	0	0	1	1	0	0	0	0	1	1	0	1	0	0	0	0	0	0	0	0	0	1	1	0	1	1	1	1	1	1	1	1	1	1
324	196112	SUNY Polytechnic Institute	Public	2	1	https://sunypoly.edu/spring2021plan.html	2021-02-04	1	1	1	1	0	0	1	0	0	0	0	0	1	1	0	1	0	0	0	0	0	0	0	0	0	1	1	0	1	1	1	1	1	1	1	1	1	1	0
325	228529	Tarleton State University	Public	4	3	https://web.tarleton.edu/roadmap/	2021-01-04	1	1	1	1	0	0	0	0	0	0	1	0	0	0	0	0	0	0	0	0	0	0	0	0	0	0	0	0		0	0	0	0	0	0	0	0	1	1	1
326	216339	Temple University	Public	5	1	https://www.temple.edu/coronavirus	2021-02-09	1	1	1	0	0	0	0	0	0	0	1	0	1	1	1	0	0	0	0	0	0	0	0	1	0	1	1	0	1	1	1	1	1	1	1	1	1	1	1			0
327	221838	Tennessee State University	Public	3	3	https://www.tnstate.edu/return/	2021-02-25	1	1	1	1	0	0	0	0	0	0	1	0	1	1	1	0	0	0	0	0	0	0	0	0	0	1	1	0		1	1	1	1	1	1	1	1	1	0	1	3
328	221847	Tennessee Technological University	Public	4	3	https://www.tntech.edu/return/index.php	2021-02-25	1	1	1	1	0	0	0	0	0	0	1	0	0	0	0	0	0	0	0	0	0	0	0	0	0	0	0	0	1	1	1	1	1	1	1	1	1	0
329	226152	Texas A & M International University	Public	3	3	https://www.tamiu.edu/coronavirus/	2021-01-04	1	1	1	1	0	0	0	0	0	0	1	0	1	1	0	0	0	0	1	1	0	0	0	0	0	0	0	0		1	1	1	1	1	1	1	1	1	0
330	228723	Texas A & M University-College Station	Public	5	3	https://www.tamu.edu/coronavirus/index.html	2021-01-04	1	1	1	1	1	0	0	0	0	0	1	0	1	1	1	0	0	0	1	0	0	0	0	0	0	1	1	0	1	1	1	1	1	1	1	1	1	1	1	1
331	224554	Texas A & M University-Commerce	Public	4	3	https://new.tamuc.edu/coronavirus/	2021-01-05	1	1	1	1	0	0	0	0	0	0	1	0	0	0	0	0	0	0	0	0	0	0	0	0	0	0	0	0		1	1	1	1	1	1	1	1	0
332	224147	Texas A & M University-Corpus Christi	Public	4	3	https://www.tamucc.edu/campus-announcements/coronavirus.html	2021-01-05	1	1	1	1	0	0	0	1	1	0	0	0	0	0	0	0	0	0	0	0	0	0	0	0	0	0	0	0	1	1	1	1	1	1	1	1	1	1	1
333	228705	Texas A & M University-Kingsville	Public	3	3	https://www.tamuk.edu/coronavirus/	2021-01-06	1	1	1	1	0	0	0	1	1	0	0	0	1	0	0	0	0	0	0	0	0	0	0	1	0	1	1	0	1	1	1	1	1	1	1	1	1	1	0
334	483036	Texas A&M University-Central Texas	Public	2	3	https://www.tamuct.edu/covid19/	2021-01-06	1	1	1	1	0	0	0	1	1	0	0	0	0	0	0	0	0	0	0	0	0	0	0	0	0	0	0	0	1	1	1	1	1	1	1	1	1	0
335	459949	Texas A&M University-San Antonio	Public	3	3	https://www.tamusa.edu/coronavirus/	2021-01-06	1	1	1	1	0	0	0	0	0	0	0	1	0	0	0	0	0	0	0	0	0	0	0	0	0	0	0	0		1	1	1	1	1	1	1	1	0
336	224545	Texas A&M University-Texarkana	Public	2	3	https://tamut.edu/About/Administration/COVID_19/index.html	2021-01-06	1	1	1	1	0	0	0	1	1	0	0	0	0	0	0	0	0	0	0	0	0	0	0	0	0	0	0	0		1	1	1	1	1	1	1	1	1	0
337	229063	Texas Southern University	Public	3	3	http://www.tsu.edu/about/administration/marketing-and-communications/coronavirus/index	2021-01-07	1	1	1	0	0	0	0	0	0	0	1	0	1	1	1	0	0	0	0	0	0	0	0	0	0	0	0	0	1	1	1	1	1	1	1	1	1	1	0		3
338	228459	Texas State University	Public	5	3	https://www.txstate.edu/coronavirus/road-map.html	2021-01-07	1	0	0	0	0	0	0	0	0	0	1	0	1	1	1	0	0	0	0	0	0	0	0	0	0	1	1	0	1	1	1	1	1	1	1	1	1	1	1	1		0
339	229115	Texas Tech University	Public	5	3	https://www.ttu.edu/commitment/	2020-12-23	1	1	1	1	0	0	0	0	0	0	1	0	0	0	0	0	0	0	0	0	0	0	0	0	0	0	0	0	0	1	1	1	1	1	1	1	1	1	1	1
342	229179	Texas Woman's University	Public	4	3	https://twu.edu/coronavirus/	2021-01-07	1	1	1	0	0	0	1	0	0	0	0	0	0	0	0	0	0	0	0	0	0	0	0	0	0	0	0	0	-1	1	1	1	1	0	0	0	0	0
343	187134	The College of New Jersey	Public	3	1	https://spring2021.tcnj.edu/	2021-02-24	1	1	1	1	0	0	0	0	0	0	1	0	1	1	0	1	0	0	0	0	0	0	0	1	0	1	1	0	1	1	1	1	1	1	1	1	1	1	1			0
344	235167	The Evergreen State College	Public	2	4	https://www.evergreen.edu/covid19/covid-19-information	2021-01-21		0	0	0	0	0	0	0	0	0	0	0	0	0	0	0	0	0	0	0	0	0	0	0	0	0	0	0		1	1	1	1	1	1	1	1	1
345	100751	The University of Alabama	Public	5	3	https://healthinfo.ua.edu/spring2021/	2021-02-03	1	1	1	0	0	0	0	1	0	1	0	0	1	1	1	0	0	0	0	0	0	0	0	0	0	1	1	0		1	1	1	1	1	1	1	1
346	180489	The University of Montana	Public	4	4	https://www.umt.edu/coronavirus/campus-covid-plan	2021-03-03	1	1	1	0	0	0	1	0	0	0	0	0	1	1	0	1	0	0	0	0	0	1	0	0	0	0	0	0	1	1	1	1	1	1	1	1	1	0
347	180692	The University of Montana-Western	Public	2	4	https://www.umwestern.edu/healthy-plan/	2020-12-23	0	0	0	0	0	0	0	0	0	0	0	0	0	0	0	0	0	0	0	0	0	0	0	0	0	0	0	0		1	1	1	1	1	1	1	1	0
349	221740	The University of Tennessee-Chattanooga	Public	4	3	https://blog.utc.edu/coronavirus/	2021-02-25	1	1	1	1	0	0	0	0	0	0	1	0	1	1	1	0	0	0	0	0	0	0	0	0	0	1	1	0		0	0	0	0	0	0	0	0	1	0
350	221759	The University of Tennessee-Knoxville	Public	5	3	https://www.utk.edu/coronavirus/	2021-03-01	1	1	1	1	0	0	0	1	1	0	0	0	1	0	0	0	0	0	0	0	0	0	0	1	0	0	1	0	1	1	1	1	0	1	1	1	0	1	0
351	221768	The University of Tennessee-Martin	Public	3	3	https://www.utm.edu/alerts/corona/	2021-03-02	1	1	1	0	0	0	0	1	1	0	0	0	0	0	0	0	0	0	0	0	0	0	0	0	0	0	0	0		1	1	1	1	1	1	1	1	1		1
352	228769	The University of Texas at Arlington	Public	5	3	https://www.uta.edu/announcements/coronavirus	2021-01-07	1	1	1	0	0	0	0	0	0	0	1	0	0	0	0	0	0	0	0	0	0	0	0	0	0	0	0	0		1	1	1	1	1	1	1	1	1	0	1
353	228778	The University of Texas at Austin	Public	5	3	https://coronavirus.utexas.edu/	2021-01-07	1	1	1	1	0	0	0	0	0	0	1	0	0	0	0	0	0	0	0	0	0	0	0	0	0	0	0	0	0	0	0	0	0	0	0	0	0	1	0	1
354	228787	The University of Texas at Dallas	Public	5	3	https://covid.utdallas.edu/	2021-01-07	1	1	1	0	0	0	0	1	0	0	0	0	1	1	1	0	0	0	0	0	0	0	0	0	0	0	0	0		1	1	1	1	1	1	1	1	1	0	1
355	228796	The University of Texas at El Paso	Public	5	3	https://www.utep.edu/resuming-campus-operations/	2021-01-07	1	1	1	1	0	0	0	0	0	0	0	0	1	1	0	1	0	0	0	0	0	0	0	0	0	0	0	0		1	1	1	1	1	1	1	1	1	0	1
356	229027	The University of Texas at San Antonio	Public	5	3	https://www.utsa.edu/roadmap/	2021-01-07	1	1	1	1	0	0	0	0	0	0	1	0	1	0	0	0	0	0	0	0	0	0	0	0	0	1	1	0	0	1	1	1	1	1	1	1	1	1	0	1
357	228802	The University of Texas at Tyler	Public	4	3	https://www.uttyler.edu/coronavirus/	2021-01-11	1	1	1	1	0	0	0	1	1	0	0	0	0	0	0	0	0	0	0	0	0	0	0	0	0	0	0	1	0	1	1	1	1	1	1	1	1	1	0	1
362	229018	The University of Texas of the Permian Basin	Public	3	3	https://www.utpb.edu/back-to-campus/index	2021-01-11	1	1	1	1	0	0	0	0	0	0	0	1	0	0	0	0	0	0	0	0	0	0	0	0	0	0	0	0	0	1	1	1	1	1	1	1	1	1	1
363	227368	The University of Texas Rio Grande Valley	Public	5	3	https://www.utrgv.edu/coronavirus/	2021-01-11		0	0	0	0	0	0	0	0	0	0	0	0	0	0	0	0	0	0	0	0	0	0	0	0	0	0	0		1	1	1	1	1	1	1	1	1
364	233897	The University of Virginia's College at Wise	Public	2	3	https://www.uvawise.edu/covid-19/covid-19-frequently-asked-questions	2021-03-01	1	1	1	0	0	0	0	0	1	0	0	0	1	1	0	1	0	0	0	0	1	0	0	0	0	0	0	0		1	1	1	1	1	1	1	1	1
365	138354	The University of West Florida	Public	4	3	https://uwf.edu/coronavirus/	2021-02-05	1	1	1	0	0	0	0	0	0	0	1	0	1	0	0	0	0	0	0	0	1	1	0	0	0	0	0	0		1	1	1	1	1	1	1	1	1
366	164076	Towson University	Public	5	3	https://www.towson.edu/coronavirus/return-to-campus.html	2021-02-23	1	1	1	1	0	0	0	0	0	0	1	0	1	1	1	1	0	0	1	0	0	0	0	0	0	1	1	0	1	1	1	1	1	1	1	1	1	1	1	1
367	102368	Troy University	Public	4	3	https://www.troy.edu/coronavirus/	2021-02-05		0	0	0	0	0	0	0	0	0	0	0	0	0	0	0	0	0	0	0	0	0	0	0	0	0	0	0		1	1	1	1	1	1	1	1	0
368	178615	Truman State University	Public	3	2	https://www.truman.edu/coronavirus/	2021-02-02	1	1	1	0	0	0	0	1	1	0	0	0	0	0	0	0	0	0	0	0	0	0	0	0	0	0	0	1	0	1	1	1	1	1	1	1	1
369	196088	University at Buffalo	Public	5	1	https://www.buffalo.edu/coronavirus/latest-update.html	2021-02-04	1	1	1	1	0	0	1	1	0	0	0	0	1	1	0	1	0	0	1	0	0	0	0	0	0	1	1	0	1	1	1	1	1	1	1	1	1	1	0			1
370	200800	University of Akron Main Campus	Public	4	2	https://uakron.edu/return-to-campus/	2021-02-26	1	1	1	1	0	0	0	1	1	1	1	0	1	1	1	0	0	0	0	0	0	0	0	0	0	1	1	0		1	1	1	1	1	1	1	1	1	0	0
371	100663	University of Alabama at Birmingham	Public	5	3	https://www.uab.edu/uabunited/?utm_source=EmergencyBar&utm_medium=UABWeb&utm_campaign=UABUnited	2021-02-08	1	1	1	1	0	0	1	1	1	0	0	0	1	1	1	0	0	0	0	0	0	1	0	0	0	1	1	0	1	1	1	1	1	1	1	1	1	1	1			0
372	100706	University of Alabama in Huntsville	Public	3	3	https://www.uah.edu/images/administrative/communications/COVID/RTC-guide-spring-2021-12.23.pdf	2021-02-11	1	1	1	1	0	0	1	1	0	0	0	0	1	1	1	0	0	0	0	0	0	0	0	0	0	1	1	0		1	1	1	1	1	1	1	0	1
373	102553	University of Alaska Anchorage	Public	4	4	https://sites.google.com/alaska.edu/coronavirus/uaa	2021-01-14	1	1	1	1	0	0	0	0	0	0	0	1	1	1	1	0	0	1	0	0	0	0	1	0	1	0	0	0		1	1	1	1	1	1	1	1	1		1
374	102614	University of Alaska Fairbanks	Public	3	4	https://sites.google.com/alaska.edu/coronavirus/uaf	2021-01-14	0	0	0	0	0	0	0	0	0	0	0	0	0	0	0	0	0	0	0	0	0	0	0	0	0	0	0	0		1	1	1	1	1	1	1	1	0
375	102632	University of Alaska Southeast	Public	2	4	https://sites.google.com/alaska.edu/coronavirus/uas	2021-01-20	1	0	0	0	0	1	0	1	1	0	0	0	1	1	1	0	0	0	0	0	0	0	1	0	1	0	0	0		1	1	1	1	1	1	1	1	1	1	1		0
376	104179	University of Arizona	Public	5	4	https://covid19.arizona.edu/	2020-12-23	1	1	1	1	0	0	0	0	0	0	1	0	1	1	1	0	0	0	0	0	0	0	0	1	0	1	1	0	1	1	1	1	1	1	1	1	1	1	1
377	106397	University of Arkansas	Public	5	3	https://health.uark.edu/coronavirus/	2021-02-23	1	1	1	1	0	0	0	0	0	0	1	0	0	0	0	0	0	0	0	0	0	0	0	0	0	0	0	1	0	1	1	1	1	1	1	1	1	1	1			0
378	106245	University of Arkansas at Little Rock	Public	4	3	https://ualr.edu/coronavirus/files/2021/01/UA-Little-Rock-COVID-19-Campus-Guide-Version-5-1.pdf	2021-02-23		0	0	0	0	0	0	0	0	0	0	0	0	0	0	0	0	0	0	0	0	0	0	0	0	0	0	0		1	1	1	1	1	1	1	1	1	1	1		0
379	106412	University of Arkansas at Pine Bluff	Public	2	3	http://www.uapb.edu/coronavirus.aspx	2021-03-03		0	0	0	0	0	0	0	0	0	0	0	0	0	0	0	0	0	0	0	0	0	0	0	0	0	0	0		1	1	1	1	1	1	1	1	1	0	1		1
380	106263	University of Arkansas for Medical Sciences	Public	2	3	https://academicaffairs.uams.edu/covid-19-guidelines-for-students/#Planning	2021-03-03	1	1	1	1	1	0	0	0	0	0	1	0	0	0	0	0	0	0	0	0	0	0	0	0	0	0	0	1		1	1	1	1	1	1	1	1
381	108092	University of Arkansas-Fort Smith	Public	3	3	https://campuslife.uafs.edu/services/health-center/covid19	2021-03-03	1	0	0	0	0	0	0	1	1	0	0	0	0	0	0	0	0	0	0	0	0	0	0	0	0	0	0	0	0	1	1	1	1	1	1	1	1	1	0	1		0
382	161873	University of Baltimore	Public	3	3	http://www.ubalt.edu/about-ub/pandemic-planning/index.cfm	2021-02-23	1	0	1	1	0	0	0	0	0	0	1	0	1	1	0	1	0	0	1	0	0	0	0	1	0	0	1	0	0	1	1	1	1	1	1	1	1	1
383	110635	University of California-Berkeley	Public	5	4	https://coronavirus.berkeley.edu/	2021-01-14	1	1	1	1	0	0	0	1	1	0	0	0	1	1	1	0	0	0	0	0	0	0	0	1	0	0	1	0	0	1	1	1	1	1	1	1	1	1	1	1	3
384	110644	University of California-Davis	Public	5	4	https://www.ucdavis.edu/coronavirus/	2021-01-14	1	1	1	1	0	0	0	0	0	0	1	0	1	1	0	1	0	0	1	0	0	0	0	1	0	0	1	0	1	1	1	1	1	1	1	1	1	0
385	110653	University of California-Irvine	Public	5	4	https://uci.edu/coronavirus/?utm_source=homepage&utm_medium=referral	2021-01-26	1	1	1	1	0	0	1	0	0	0	0	0	1	1	1	0	0	0	0	0	0	0	0	1	0	1	1	0	1	1	1	1	1	1	1	1	1	0
386	110662	University of California-Los Angeles	Public	5	4	https://covid-19.ucla.edu/	2021-01-26	1	1	1	1	0	0	1	0	0	0	0	0	1	1	1	1	0	0	1	0	0	0	0	1	0	1	1	0	0	1	1	1	1	1	1	1	1	0
387	445188	University of California-Merced	Public	3	4	https://doyourpart.ucmerced.edu/	2021-01-26	1	1	1	1	0	0	1	0	0	0	0	0	1	1	0	1	0	0	1	0	0	0	0	0	0	1	1	0		1	1	1	1	1	1	1	1	0
388	110671	University of California-Riverside	Public	5	4	https://campusreturn.ucr.edu/	2021-01-26	1	1	1	1	0	0	1	0	0	0	0	0	1	0	0	0	0	0	0	0	0	0	0	0	0	1	1	0	1	1	1	1	1	1	1	1	1	0
389	110680	University of California-San Diego	Public	5	4	https://returntolearn.ucsd.edu/?_ga=2.183904611.458292018.1611677163-1511210517.1611677163	2021-01-26	1	1	1	1	0	0	0	0	0	0	1	0	1	0	0	0	0	0	0	0	0	0	0	1	0	1	1	0	1	1	1	1	1	1	1	1	1	0
390	110705	University of California-Santa Barbara	Public	5	4	https://www.ucsb.edu/COVID-19-information	2021-01-26	1	1	1	0	0	0	1	0	0	0	0	0	1	0	0	0	0	0	0	0	0	0	0	1	0	1	1	0	1	1	1	1	1	1	1	1	1	0
391	110714	University of California-Santa Cruz	Public	4	4	https://recovery.ucsc.edu/	2021-01-26	1	1	1	1	0	0	0	0	0	0	1	0	1	0	0	0	0	0	0	0	0	0	0	1	0	0	1	0	1	1	1	1	1	1	1	1	1	0
392	106704	University of Central Arkansas	Public	4	3	https://uca.edu/coronavirus/files/2021/01/student-guide-spring-2021.pdf	2021-03-03	1	0	0	0	0	0	1	1	1	0	0	0	0	0	0	0	0	0	0	0	0	0	0	0	0	0	0	1	0	1	1	1	1	1	1	1	1	0
393	132903	University of Central Florida	Public	5	3	https://www.ucf.edu/coronavirus/	2020-12-23	1	1	1	1	0	0	0	0	0	0	0	1	1	1	1	0	0	0	0	0	0	0	0	0	0	0	0	0		1	1	1	1	1	1	1	1	1	0	1
394	176965	University of Central Missouri	Public	4	2	https://www.ucmo.edu/news/media-resources/return-to-campus-guide/	2021-02-05	1	1	1	0	0	0	0	0	0	0	1	0	0	0	0	0	0	0	0	0	0	0	0	0	0	0	0	1	0	1	1	1	1	1	1	1	1	0
395	206941	University of Central Oklahoma	Public	4	3	https://www.uco.edu/	2021-03-02	1	0	0	0	0	1	0	0	0	0	0	1	0	0	0	0	0	0	0	0	0	0	0	0	0	0	0	1		1	1	1	1	1	1	1	1	1	0
396	201885	University of Cincinnati-Main Campus	Public	5	2	https://www.uc.edu/publichealth.html	2021-02-26	1	1	1	1	0	0	1	1	1	1	1	0	1	0	0	0	0	0	0	0	0	0	0	0	0	1	1	0		1	1	1	1	1	1	1	1	1
397	126614	University of Colorado Boulder	Public	5	4	https://www.colorado.edu/covid-19	2020-12-23	1	1	1	1	0	0	0	0	1	1	1	0	1	0	0	0	0	0	0	0	0	0	0	1	0	0	1	0		1	1	1	1	1	1	1	1	1	0
398	126580	University of Colorado Colorado Springs	Public	4	4	https://www.uccs.edu/	2021-02-17		0	0	0	0	0	0	0	0	0	0	0	0	0	0	0	0	0	0	0	0	0	0	0	0	0	0	0		1	1	1	1	1	1	1	1	1
400	129020	University of Connecticut	Public	5	1	https://reopen.uconn.edu/	2021-02-02	1	1	0	1	0	0	0	0	0	0	1	0	1	1	1	0	0	0	1	0	0	0	1	0	0	0	0	0		1	1	1	1	1	1	1	1	1	0
401	436827	University of Connecticut-Avery Point	Public	1	1	https://averypoint.uconn.edu/	2021-02-03	1	1	1	1	0	0	0	0	0	0	1	0	1	1	1	0	0	0	1	0	0	0	1	0	0	0	0	0		1	1	1	1	1	1	1	1	1	0
402	463056	University of Connecticut-Hartford Campus	Public	2	1	https://hartford.uconn.edu/wp-content/uploads/sites/2222/2021/01/UConn-Hartford-COVID-Re-opening-updates-for-students_1.13.21.pdf	2021-02-03	1	0	0	0	0	1	0	0	0	0	0	1	1	0	0	0	0	0	0	0	0	0	1	0	0	0	0	0		1	1	1	1	1	1	1	1	1	0
403	436836	University of Connecticut-Stamford	Public	2	1	https://stamford.uconn.edu/	2021-02-03		0	0	0	0	0	0	0	0	0	0	0	0	0	0	0	0	0	0	0	0	0	0	0	0	0	0	0		0	0	0	0	0	0	0	0	1	0
404	436818	University of Connecticut-Waterbury Campus	Public	1	1	https://waterbury.uconn.edu/	2021-02-03	1	0	0	0	0	1	0	0	0	0	0	1	1	0	0	0	0	0	0	0	0	0	1	0	0	0	0	0		1	1	1	1	1	1	1	1	1	0
405	130943	University of Delaware	Public	5	3	https://www.udel.edu/home/coronavirus/return/	2021-02-04	1	1	1	1	0	0	0	0	0	0	1	0	1	0	0	0	0	0	0	0	0	0	0	0	0	1	1	0		1	1	1	1	1	1	1	1	1
406	134130	University of Florida	Public	5	3	https://coronavirus.ufl.edu/	2021-02-05	1	1	1	1	0	0	0	0	0	0	1	0	1	0	0	0	0	0	0	0	0	0	0	0	0	1	1	0		1	1	1	1	1	1	1	1	1	0
407	139959	University of Georgia	Public	5	3	https://coronavirus.uga.edu/information-for/students/	2021-02-10	1	1	1	1	0	0	0	0	0	0	1	0	1	0	0	0	0	0	0	0	0	0	0	0	0	1	1	0		1	1	1	1	1	1	1	1	1	0
408	141565	University of Hawaii at Hilo	Public	2	4	https://hilo.hawaii.edu/covid19/	2021-02-10	1	1	1	1	1	0	0	0	0	0	1	0	0	0	0	0	0	0	0	0	0	0	0	0	0	0	0	0		1	1	1	1	1	1	1	1	0
409	141574	University of Hawaii at Manoa	Public	4	4	https://manoa.hawaii.edu/covid19/	2021-02-10	0	0	0	0	0	0	0	0	0	0	0	0	0	0	0	0	0	0	0	0	0	0	0	0	0	0	0	0		1	1	1	1	1	1	1	1	1		1
410	141981	University of Hawaii-West Oahu	Public	2	4	https://westoahu.hawaii.edu/covid-19/	2020-12-23	0	0	0	0	0	0	0	0	0	0	0	0	0	0	0	0	0	0	0	0	0	0	0	0	0	0	0	0		1	1	1	1	1	1	1	1	0
411	225511	University of Houston	Public	5	3	https://uh.edu/covid-19/	2021-01-12	1	1	1	1	0	0	0	0	0	0	1	0	0	0	0	0	0	0	0	0	0	0	0	0	0	0	0	0	1	1	1	1	1	1	1	1	1	0
412	225414	University of Houston-Clear Lake	Public	3	3	https://www.uhcl.edu/health-alert/	2021-01-12	0	0	0	0	0	0	0	0	0	0	0	0	0	0	0	0	0	0	0	0	0	0	0	0	0	0	0	0		1	1	1	1	1	1	1	1	0
413	225432	University of Houston-Downtown	Public	4	3	https://www.uhd.edu/administration/emergency-management/coronavirus/Pages/default.aspx	2021-01-12	0	0	0	0	0	0	0	0	0	0	0	0	0	0	0	0	0	0	0	0	0	0	0	0	0	0	0	0		1	1	1	1	1	1	1	1	0
414	225502	University of Houston-Victoria	Public	2	3	https://www.uhv.edu/covid-19/	2021-01-12		0	0	0	0	0	0	0	0	0	0	0	0	0	0	0	0	0	0	0	0	0	0	0	0	0	0	0		1	1	1	1	0	0	0	0	1	1	1		0
415	142285	University of Idaho	Public	4	4	https://www.uidaho.edu/vandal-health-clinic/coronavirus	2021-02-05	1	1	0	1	0	0	0	0	0	0	1	0	1	1	1	1	0	0	1	0	0	0	1	0	0	0	0	0	0	1	1	1	1	1	1	1	1
416	145600	University of Illinois at Chicago	Public	5	2	https://today.uic.edu/coronavirus?utm_source=homepage&utm_medium=website&utm_campaign=covid-19	2021-02-12	1	1	1	1	0	0	0	0	0	0	1	0	1	0	0	0	0	0	0	0	0	0	0	0	0	1	1	0		1	1	1	1	1	1	1	1	1
417	148654	University of Illinois at Springfield	Public	2	2	https://www.uis.edu/	2021-02-16	1	1	1	1	0	0	0	0	0	0	1	0	1	1	0	1	0	0	1	0	0	0	0	0	0	1	1	0		1	1	1	1	1	1	1	1	1	0
418	145637	University of Illinois at Urbana-Champaign	Public	5	2	https://covid19.illinois.edu/	2021-02-17	1	1	1	1	0	0	0	0	0	0	1	0	1	1	0	1	0	0	0	0	0	0	1	1	0	0	1	0		1	1	1	1	1	1	1	1	1
419	153658	University of Iowa	Public	5	2	https://coronavirus.uiowa.edu/fall-2020#body.sec12	2020-12-31	1	1	1	0	0	0	0	1	1	0	0	0	1	0	0	0	0	0	0	0	1	0	0	0	0	1	1	0		1	1	1	1	1	1	1	1	1	0
420	155317	University of Kansas	Public	5	2	https://protect.ku.edu/students-and-employees	2021-02-18	1	1	1	1	0	0	0	0	0	0	0	1	0	0	0	0	0	0	0	0	0	0	0	0	0	0	0	1	0	1	1	1	1	1	1	1	1	1	0
421	157085	University of Kentucky	Public	5	3	https://www.uky.edu/coronavirus/	2021-01-21	1	1	1	1	0	0	1	0	0	0	0	1	1	1	0	1	0	0	0	0	0	0	0	0	0	0	0	0	0	1	1	1	1	1	1	1	1	1	0			1
422	160658	University of Louisiana at Lafayette	Public	4	3	https://louisiana.edu/covid19?utm_source=website&utm_medium=banner&utm_campaign=covid-updates	2021-02-09	1	1	1	1	0	0	0	1	1	0	0	0	0	0	0	0	0	0	0	0	0	0	0	0	0	0	0	1		1	1	1	1	1	1	1	1	1	0
423	159993	University of Louisiana at Monroe	Public	3	3	https://www.ulm.edu/coronavirus/	2021-02-09	1	1	1	1	1	0	0	0	0	0	0	1	0	0	0	0	0	0	0	0	0	0	0	0	0	0	0	1	1	1	1	1	1	1	1	1	1	1
424	157289	University of Louisville	Public	5	3	https://louisville.edu/coronavirus	2021-01-21	1	1	1	1	1	0	0	0	0	0	1	0	1	1	1	1	0	1	1	0	0	0	0	0	0	0	0	0		1	1	1	1	1	1	1	1	1	0
425	161253	University of Maine	Public	4	1	https://umaine.edu/return/	2021-01-29	1	1	1	1	0	0	0	0	0	0	1	0	1	1	1	0	0	0	1	0	0	0	0	1	0	0	1	0	1	1	1	1	1	1	1	1	1	1	0			1
426	161226	University of Maine at Farmington	Public	2	1	https://www.maine.edu/together/	2021-02-19	1	1	1	1	0	0	0	0	0	0	1	0	1	1	1	1	0	0	1	0	0	0	0	0	0	1	1	0	0	1	1	1	1	1	1	1	1	1	0	1
427	161235	University of Maine at Fort Kent	Public	2	1	https://www.maine.edu/together/	2021-02-22	1	1	1	1	0	0	0	0	0	0	1	0	1	1	0	1	0	0	1	0	0	0	0	0	0	0	0	0	0	1	1	1	1	1	1	1	1	1
428	161244	University of Maine at Machias	Public	1	1	https://machias.edu/return/	2021-02-23	1	1	1	1	0	0	0	0	0	0	1	0	1	1	1	1	0	0	1	0	0	0	0	0	0	1	1	0	1	1	1	1	1	1	1	1	1	1	0			1
429	161341	University of Maine at Presque Isle	Public	2	1	https://www.umpi.edu/return/	2021-02-23	1	1	1	1	0	0	0	0	0	0	1	0	1	1	1	1	0	0	1	0	0	0	0	0	0	1	1	0	0	1	1	1	1	1	1	1	1	1
430	232681	University of Mary Washington	Public	2	3	https://www.umw.edu/returntocampus/	2021-03-01	1	1	1	0	0	0	1	1	1	0	0	0	1	1	0	1	0	0	0	0	1	0	0	1	0	0	1	0		1	1	1	1	1	1	1	1	1
431	163338	University of Maryland Eastern Shore	Public	2	3	https://www.umaryland.edu/coronavirus/	2021-03-02	1	1	1	1	0	0	0	0	0	0	1	0	1	1	1	1	0	0	1	0	0	0	0	0	0	0	0	0	0	1	1	1	1	1	1	1	1	1	0
432	163259	University of Maryland Baltimore	Public	3	3	https://stg15.umes.edu/RTC/Content/Advisory-Group/	2021-03-02	1	1	1	1	0	0	0	0	0	0	1	0	1	1	1	1	0	0	1	0	0	0	1	0	0	1	1	0	0	1	1	1	1	1	1	1	1	1		1
433	163268	University of Maryland-Baltimore County	Public	4	3	https://covid19.umbc.edu/	2021-03-02	1	1	1	1	0	0	0	0	0	0	1	0	1	1	1	1	0	0	1	0	0	0	0	1	0	1	1	0	0	1	1	1	1	1	1	1	1
434	163286	University of Maryland-College Park	Public	5	3	https://umd.edu/4Maryland	2020-12-30	1	1	1	1	0	0	0	0	0	0	1	0	1	1	0	1	0	0	1	0	0	0	1	1	0	1	1	0	1	1	1	1	1	1	1	1	1	1	0	0
435	166629	University of Massachusetts-Amherst	Public	5	1	https://www.umass.edu/coronavirus/	2020-12-30	1	1	1	1	1	0	1	0	0	0	0	0	1	1	0	0	1	0	0	0	0	0	0	1	0	1	1	0	1	1	1	1	1	1	1	1	1	1	0
436	166638	University of Massachusetts-Boston	Public	4	1	https://www.umb.edu/coronavirus	2021-02-25	1	1	1	1	0	0	1	1	1	1	0	0	1	1	1	1	0	0	1	0	0	0	0	1	0	1	1	0	1	1	1	1	1	1	1	1	1	0
437	167987	University of Massachusetts-Dartmouth	Public	3	1	https://www.umassd.edu/covid/	2021-02-25	1	1	1	1	0	0	1	0	0	0	0	0	1	1	0	1	0	0	1	0	0	0	0	0	0	0	0	0		1	1	1	0	1	1	1	0	0
438	166513	University of Massachusetts-Lowell	Public	4	1	https://www.uml.edu/alert/coronavirus/	2021-02-25	1	1	1	1	0	0	1	1	1	1	0	0	1	1	1	0	0	0	1	0	0	0	0	1	0	1	1	0	1	1	1	1	0	1	1	1	0	1
439	220862	University of Memphis	Public	5	3	https://www.memphis.edu/coronavirusupdates/	2021-03-02	1	1	1	1	0	0	0	1	0	0	0	0	0	0	0	0	0	0	0	0	0	0	0	0	0	0	0	0	0	1	1	1	1	1	1	1	1	1	0	1	3
440	170976	University of Michigan-Ann Arbor	Public	5	2	https://campusblueprint.umich.edu/faqs	2021-03-11	1	1	1	1	0	0	0	0	0	0	1	0	1	1	1	1	0	0	1	0	0	0	0	1	0	0	1	0	0	1	1	1	1	1	1	1	1	1	1			0
441	171137	University of Michigan-Dearborn	Public	3	2	https://umdearborn.edu/offices/external-relations/key-issues/um-dearborn-covid-19-response#:~:text=All%20students%20must%20complete%20the,review%20the%20COVID%2D19%20course.	2021-03-11	1	1	1	1	0	0	0	0	0	0	1	0	1	1	0	1	0	0	1	0	0	0	0	0	0	0	0	0	0	1	1	1	1	1	1	1	1	1	0			0
442	171146	University of Michigan-Flint	Public	3	2	https://www.umflint.edu/covid-19/	2021-03-11	1	1	1	1	0	0	1	0	0	0	0	0	1	1	1	0	0	0	0	0	0	0	0	0	0	0	0	0		1	1	1	1	1	1	1	1	1	0
443	174075	University of Minnesota-Crookston	Public	2	2	https://protectthenest.crk.umn.edu/	2021-03-09		0	0	0	0	0	0	0	0	0	0	0	0	0	0	0	0	0	0	0	0	0	0	0	0	0	0	0		1	1	1	1	1	1	1	1	1	1
444	174233	University of Minnesota-Duluth	Public	4	2	https://safe-campus.d.umn.edu/	2021-03-11	1	1	1	0	0	0	0	1	1	0	0	0	0	0	0	0	0	0	0	0	0	0	0	0	0	0	0	0		1	1	1	1	1	1	1	1	1	0	1
445	174251	University of Minnesota-Morris	Public	2	2	https://morris.umn.edu/covid-19-resources/covid-19-dashboard	2021-03-11	1	1	1	1	0	0	0	0	0	0	1	0	0	0	0	0	0	0	0	0	0	0	0	0	0	0	0	0	1	1	1	1	1	1	1	1	1	1	0			1
446	456959	University of Minnesota-Rochester	Public	1	2	https://r.umn.edu/fall-2020/health-and-safety	2020-12-30	0	0	0	0	0	0	0	0	0	0	0	0	0	0	0	0	0	0	0	0	0	0	0	0	0	0	0	0		1	1	1	1	1	1	1	1	1	0	1	3
447	174066	University of Minnesota-Twin Cities	Public	5	2	https://safe-campus.umn.edu/return-campus/university-planning-response	2021-03-11	1	1	1	1	0	0	0	0	0	0	1	0	0	0	0	0	0	0	0	0	0	0	0	0	0	0	0	0	1	1	1	1	1	1	1	1	1	1	0	1
448	176017	University of Mississippi	Public	5	3	https://coronavirus.olemiss.edu/academics/#virus-outbreak-effect-on-classroom	2021-01-11	1	0	0	0	0	0	1	1	1	1	0	0	0	0	0	0	0	0	0	0	0	0	0	0	0	0	0	1		1	1	1	1	1	1	1	1	1	0
449	178396	University of Missouri-Columbia	Public	5	2	https://renewal.missouri.edu/students/	2021-02-10	1	1	1	0	0	0	0	0	0	0	1	0	1	1	1	0	0	0	0	0	1	0	0	0	0	0	0	0	0	1	1	1	1	1	1	1	1	0
450	178402	University of Missouri-Kansas City	Public	4	2	https://www.umkc.edu/coronavirus/health-and-safety/index.html	2021-02-02		0	0	0	0	0	0	0	0	0	0	0	0	0	0	0	0	0	0	0	0	0	0	0	0	0	0	0		1	1	1	1	1	1	1	1	1
451	178420	University of Missouri-St Louis	Public	4	2	http://www.umsl.edu/staysafe/students.html	2021-02-02	1	1	1	0	0	0	0	1	1	1	0	0	0	0	0	0	0	0	0	0	0	0	0	0	0	0	0	1	0	1	1	1	1	1	1	1	1	0
452	101709	University of Montevallo	Public	2	3	https://www.montevallo.edu/about-um/marcomm/coronavirus-information/december-28/	2021-02-11	1	1	1	1	0	0	0	0	0	0	1	0	1	1	0	1	0	0	1	0	0	0	1	0	0	0	0	0		1	1	1	1	1	1	1	1	1	0	1		0
453	181215	University of Nebraska at Kearney	Public	3	2	https://www.unk.edu/public-health/index.php	2021-02-17	1	1	1	0	0	0	0	0	0	0	0	1	0	0	0	0	0	0	0	0	0	0	0	0	0	0	0	0	1	1	1	1	1	1	1	1	1	1	1			0
454	181394	University of Nebraska at Omaha	Public	4	2	https://www.unomaha.edu/maverick-covid-response/index.php	2021-02-18	1	1	1	1	1	0	0	0	0	0	1	0	0	0	0	0	0	0	0	0	0	0	0	0	0	0	0	0	1	1	1	1	1	1	1	1	1	0
456	181464	University of Nebraska-Lincoln	Public	5	2	https://covid19.unl.edu/	2021-02-18	1	1	1	1	0	0	0	0	0	0	1	0	1	0	0	0	0	0	0	0	0	0	0	0	0	1	1	0	1	1	1	1	1	1	1	1	1	1	0		3
457	182281	University of Nevada-Las Vegas	Public	5	4	https://www.unlv.edu/coronavirus	2021-01-12	1	1	1	1	1	0	1	1	1	1	0	0	0	0	0	0	0	0	0	0	0	0	0	0	0	0	0	1	0	1	1	1	1	1	1	1	1	1
458	182290	University of Nevada-Reno	Public	5	4	https://www.unr.edu/main/pdfs/verified-accessible/top-pages/reopening-plan.pdf	2021-01-12	1	0	0	0	0	1	0	1	0	1	0	0	1	0	0	0	0	0	0	0	1	0	0	0	0	0	0	0		1	1	1	1	1	1	1	1	1	0
459	183071	University of New Hampshire at Manchester	Public	1	1	https://manchester.unh.edu/coronavirus-covid-19-updates	2020-12-31	1	1	1	1	0	0	0	0	0	0	0	1	1	1	1	1	0	0	1	0	0	0	0	1	0	0	1	0	0	1	1	1	1	1	1	1	1
460	183044	University of New Hampshire-Main Campus	Public	4	1	https://unh.edu/coronavirus	2020-12-31	1	1	1	1	0	0	0	0	0	0	0	1	1	1	0	1	0	0	1	0	0	0	0	1	0	0	1	0	0	1	1	1	1	1	1	1	1	1				0
461	187985	University of New Mexico-Main Campus	Public	5	4	https://www.unm.edu/coronavirus/	2021-02-16	1	1	1	0	0	0	0	1	1	0	0	0	0	0	0	0	0	0	0	0	0	0	0	0	0	0	0	0		1	1	1	1	1	1	1	1	1	0	1		1
462	159939	University of New Orleans	Public	3	3	https://www.uno.edu/covid-19	2021-01-27	1	1	1	0	0	0	0	0	0	0	1	0	1	1	1	0	0	0	0	0	0	0	0	0	0	0	0	0	1	1	1	1	1	1	1	1	1	1	0			1
463	101879	University of North Alabama	Public	3	3	https://una.edu/reopening/	2021-02-11	1	1	1	1	0	0	0	0	0	0	1	0	1	0	0	0	0	0	0	0	0	1	0	0	0	1	1	0	1	1	1	1	1	1	1	1	1	0
464	199111	University of North Carolina at Asheville	Public	2	3	https://coronavirus.unca.edu/	2021-03-03	1	1	1	0	0	0	0	0	0	0	1	0	1	1	0	1	0	0	0	0	0	0	0	0	0	0	0	0	1	1	1	1	1	1	1	1	1	1	0		2	1
465	199120	University of North Carolina at Chapel Hill	Public	5	3	https://carolinatogether.unc.edu/	2021-03-03	1	1	1	1	0	0	1	1	0	0	0	0	1	1	0	1	0	0	0	0	0	0	0	0	0	0	0	0		1	1	1	1	1	1	1	1	1	0		2	1
466	199139	University of North Carolina at Charlotte	Public	5	3	https://emergency.uncc.edu/covid-19/coronavirus-information/campus-return-employees	2021-03-04	1	1	1	1	0	0	0	0	0	0	1	0	1	1	0	1	0	0	1	0	0	0	0	1	0	1	1	0	1	1	1	1	1	0	0	0	0	1	0	1	3
467	199148	University of North Carolina at Greensboro	Public	5	3	https://update.uncg.edu/	2021-03-04	1	1	1	1	0	0	0	0	0	0	1	0	1	1	1	0	0	0	0	0	0	0	0	1	0	1	1	0	1	1	1	1	1	0	0	0	0	1	0
468	199281	University of North Carolina at Pembroke	Public	3	3	https://www.uncp.edu/about/update-coronavirus-covid-19	2021-03-04	1	1	1	1	0	0	0	0	0	0	1	0	1	1	0	1	0	0	1	0	0	0	0	0	0	1	1	0		1	1	1	1	1	1	1	1	1	0
469	199184	University of North Carolina School of the Arts	Public	2	3	https://www.uncsa.edu/mysa/plan/	2021-03-04	1	1	1	0	0	0	1	1	0	0	0	0	1	1	0	1	0	0	1	0	0	0	0	0	0	1	1	0		1	1	1	1	0	0	0	0	1	0
470	199218	University of North Carolina Wilmington	Public	4	3	https://uncw.edu/bestnest/datadashboard.html	2021-03-04	1	0	0	1	0	0	0	0	0	0	1	0	1	1	1	0	0	0	1	0	0	0	0	0	0	1	1	0		1	1	1	0	0	0	0	0	1	0			1
471	200280	University of North Dakota	Public	4	2	https://und.edu/covid-19/	2021-02-10	1	1	1	1	0	0	0	0	0	0	0	0	0	0	0	0	0	0	0	0	0	0	0	0	0	0	0	0	1	1	1	1	1	1	1	1	1	0
472	136172	University of North Florida	Public	4	3	https://www.unf.edu/	2021-02-05	1	1	0	0	0	0	0	0	0	0	1	0	1	1	1	0	0	0	0	0	0	0	0	0	0	0	0	0		1	1	1	1	1	1	1	1	1
473	482680	University of North Georgia	Public	4	3	https://ung.edu/together/	2021-02-11	1	1	1	1	0	0	0	0	0	0	1	0	1	0	0	0	0	0	0	0	1	1	0	0	0	0	0	0		1	1	1	1	1	1	1	1	1	1	1
474	227216	University of North Texas	Public	5	3	https://healthalerts.unt.edu/	2021-01-12	1	1	1	1	0	0	0	0	0	0	1	0	0	0	0	0	0	0	0	0	0	0	0	0	0	0	0	0		1	1	1	1	1	1	1	1	1	0	1
475	484905	University of North Texas at Dallas	Public	2	3	https://www.untsystem.edu/covid-19	2021-01-13		0	0	0	0	0	0	0	0	0	0	0	0	0	0	0	0	0	0	0	0	0	0	0	0	0	0	0		1	1	1	1	1	1	1	1	1	0
476	127741	University of Northern Colorado	Public	4	4	https://www.unco.edu/spring-operations/	2021-02-18	1	1	1	0	0	0	1	1	1	1	1	0	0	0	0	0	0	0	0	0	0	0	0	0	0	0	0	1		1	1	1	1	1	1	1	1	1	1	1		0
477	154095	University of Northern Iowa	Public	4	2	https://forwardtogether.uni.edu/	2020-12-31	1	1	1	1	0	0	0	1	1	0	0	0	0	0	0	0	0	0	0	0	0	0	0	0	0	0	0	1		1	1	1	1	1	1	1	1	1	1
478	207342	University of Oklahoma-Health Sciences Center	Public	2	3	https://admissions.ouhsc.edu/	2021-03-02		0	0	0	0	0	0	0	0	0	0	0	0	0	0	0	0	0	0	0	0	0	0	0	0	0	0	0		1	1	1	1	1	1	1	1	1
479	207500	University of Oklahoma-Norman Campus	Public	5	3	https://www.ouhsc.edu/coronavirus/students	2021-03-02	1	1	1	1	0	0	1	1	1	1	1	0	1	1	1	0	0	0	0	0	0	0	0	0	0	0	0	0		1	1	1	1	1	1	1	1	1	0
480	209551	University of Oregon	Public	5	4	https://coronavirus.uoregon.edu/?utm_source=homepage&utm_medium=CTAbutton&utm_campaign=issuealerts&utm_content=CTAbutton	2021-02-23	1	1	1	1	1	0	1	0	0	0	0	0	1	1	1	0	0	0	0	0	0	0	0	0	0	0	0	0		1	1	1	1	1	1	1	1	0
481	215266	University of Pittsburgh-Bradford	Public	2	1	https://www.upb.pitt.edu/operating-safely	2021-02-09	1	1	0	0	0	0	0	0	0	0	1	0	1	1	0	0	0	1	0	0	0	0	0	0	0	0	0	0		1	1	1	1	1	1	1	1	1
482	215275	University of Pittsburgh-Greensburg	Public	2	1	https://www.greensburg.pitt.edu/covid-19	2021-02-09	1	1	1	0	0	0	0	0	0	0	1	0	0	0	0	0	0	0	0	0	0	0	0	0	0	0	0	0		1	1	1	1	1	1	1	1	1	0
483	215284	University of Pittsburgh-Johnstown	Public	2	1	https://www.johnstown.pitt.edu/upjready	2021-02-09	0	0	0	0	0	0	0	0	0	0	0	0	0	0	0	0	0	0	0	0	0	0	0	0	0	0	0	0		1	1	1	1	1	1	1	1	1	0
484	215293	University of Pittsburgh-Pittsburgh Campus	Public	5	1	https://www.coronavirus.pitt.edu/	2021-02-09	1	0	0	0	0	0	0	0	0	0	0	0	1	1	1	0	0	0	0	0	0	0	0	0	0	1	1	0	1	1	1	1	1	1	1	1	1	1	0
485	217484	University of Rhode Island	Public	4	1	https://web.uri.edu/coronavirus/	2021-02-12	1	0	0	0	0	0	0	0	0	0	0	0	1	1	0	1	0	0	0	0	0	0	0	0	0	0	0	0	1	1	1	1	1	1	1	1	1	1	1			0
486	207722	University of Science and Arts of Oklahoma	Public	1	3	https://usao.edu/about/coronavirus/spring-reopening-plan.html	2021-03-02	1	1	1	1	0	0	1	1	1	1	1	0	1	1	1	0	0	0	0	0	0	0	0	0	0	0	0	0		1	1	1	1	1	1	1	1	1
487	102094	University of South Alabama	Public	4	3	https://www.southalabama.edu/coronavirus/	2021-02-12	1	1	1	0	0	0	0	0	0	0	1	0	1	1	1	0	0	0	0	0	0	0	0	0	0	1	1	0	1	1	1	1	1	1	1	1	1	1		1		0
488	218645	University of South Carolina Aiken	Public	2	3	https://www.usca.edu/	2021-03-03	1	1	1	1	0	0	1	1	1	1	1	0	1	1	1	0	0	0	0	0	0	0	0	0	0	0	0	0		1	1	1	1	1	1	1	1	1	0
489	218654	University of South Carolina Beaufort	Public	2	3	https://www.uscb.edu/	2021-03-03	1	1	1	1	0	0	1	1	1	1	0	0	1	0	0	0	0	0	0	0	0	0	0	0	0	1	1	0		1	1	1	1	1	1	1	1	1	0
490	218663	University of South Carolina-Columbia	Public	5	3	https://sc.edu/	2021-03-03	1	1	1	1	0	0	1	1	1	1	1	0	1	0	0	0	0	0	0	0	0	0	0	0	0	1	1	0		1	1	1	1	1	1	1	1	1	0
491	218742	University of South Carolina-Upstate	Public	3	3	https://www.uscupstate.edu/	2021-03-03	1	1	1	1	0	0	1	1	1	1	0	0	1	1	1	0	0	0	0	0	0	0	0	0	0	0	0	0		1	1	1	1	1	1	1	1	1
492	219471	University of South Dakota	Public	4	2	https://www.usd.edu/covid19	2021-02-22	1	1	1	1	0	0	0	0	0	0	1	0	0	0	0	0	0	0	0	0	0	0	0	0	0	0	0	0		1	1	1	1	0	0	0	0	1	0	1		0
493	137351	University of South Florida-Main Campus	Public	5	3	https://www.usf.edu/	2021-02-05	1	1	1	1	0	0	0	0	0	0	1	0	1	1	0	1	0	0	1	0	0	0	0	0	0	1	1	0		1	1	1	1	1	1	1	1	1		0
494	451671	University of South Florida-Sarasota-Manatee	Public	2	3	https://www.usf.edu/locations/sarasota-manatee-campus.aspx	2021-02-05	1	1	1	1	0	0	0	0	0	0	1	0	1	1	0	1	0	0	1	0	0	0	0	0	0	1	1	0		1	1	1	1	1	1	1	1	1		0
495	448840	University of South Florida-St Petersburg	Public	2	3	https://www.stpetersburg.usf.edu/	2021-02-05	1	1	1	1	0	0	0	0	0	0	1	0	1	1	1	0	0	0	0	0	0	0	0	0	0	0	0	0		1	1	1	1	1	1	1	1	1
496	151306	University of Southern Indiana	Public	4	2	https://www.usi.edu/	2021-02-24	1	1	1	1	0	0	1	1	1	1	1	0	0	0	0	0	0	0	0	0	0	0	0	0	0	0	0	1		1	1	1	1	1	1	1	1	1	0
497	161554	University of Southern Maine	Public	3	1	https://www.maine.edu/together/	2021-01-29	1	1	1	1	0	0	0	0	0	0	1	0	1	1	0	1	0	0	1	0	0	0	0	0	0	0	0	0	0	1	1	1	1	1	1	1	1	1	0
498	176372	University of Southern Mississippi	Public	4	3	https://www.usm.edu/covid-19/index.php	2021-01-05	1	1	1	1	0	0	0	1	1	1	0	0	1	0	0	0	0	0	0	0	1	1	0	0	0	0	0	0	0	1	1	0	1	0	0	0	0
499	131399	University of the District of Columbia	Public	2	3	https://www.udc.edu/rise/	2021-02-10	1	0	0	1	0	0	0	0	0	0	0	0	0	0	0	0	0	0	0	0	0	0	0	0	0	0	0	0		1	1	1	1	1	1	1	1	0
500	206084	University of Toledo	Public	5	2	https://www.utoledo.edu/coronavirus/	2021-02-26	1	1	1	1	0	0	1	1	1	1	1	0	1	0	0	0	0	0	0	0	0	0	0	0	0	1	1	0		1	1	1	1	1	1	1	1	1	0
501	230764	University of Utah	Public	5	4	https://coronavirus.utah.edu/	2021-02-01	1	1	1	1	0	0	0	0	0	0	1	0	1	0	0	0	0	0	0	0	0	0	0	1	0	1	1	0		1	1	1	1	1	1	1	1	1	0			1
502	231174	University of Vermont	Public	4	1	https://www.uvm.edu/returntocampus/spring-2021-information-all-students	2021-01-04	1	1	1	1	0	0	0	0	0	0	1	0	1	1	0	1	0	0	0	0	0	0	0	0	0	1	1	0	1	0	0	0	0	0	0	0	0	1
503	234076	University of Virginia-Main Campus	Public	5	3	https://coronavirus.virginia.edu/	2021-03-02	1	1	1	1	0	0	0	0	0	0	1	0	1	1	0	1	0	0	0	0	0	0	0	1	0	0	1	0		1	1	1	1	1	1	1	1	1
504	377555	University of Washington-Bothell Campus	Public	3	4	https://www.uwb.edu/coronavirus	2021-01-21	1	1	1	1	0	0	0	0	0	0	1	0	0	0	0	0	0	0	0	0	0	0	0	0	0	0	0	1		1	1	1	1	0	0	0	0	1	1	1		0
505	236948	University of Washington-Seattle Campus	Public	5	4	https://www.washington.edu/coronavirus/faq/#Uwresponse	2021-01-21	1	1	1	1	0	0	0	0	0	0	1	0	0	0	0	0	0	0	0	0	0	0	0	0	0	0	0	1		1	1	1	1	0	0	0	0	1
506	377564	University of Washington-Tacoma Campus	Public	3	4	https://www.tacoma.uw.edu/chancellor/coronaviruscovid-19-facts-resources	2021-01-21	1	1	1	1	0	0	0	0	0	0	1	0	0	0	0	0	0	0	0	0	0	0	0	0	0	0	0	1		1	1	1	1	0	0	0	0	1
507	101587	University of West Alabama	Public	3	3	https://www.uwa.edu/coronavirus	2021-01-21	1	1	1	1	0	0	0	0	0	0	1	0	1	1	0	1	0	0	0	0	0	0	0	0	0	0	0	0		1	1	1	1	1	1	1	1	1	1	1		0
508	141334	University of West Georgia	Public	4	3	https://www.westga.edu/stay-informed.php	2021-02-11	1	0	0	0	0	1	0	0	0	0	0	1	0	0	0	0	0	0	0	0	0	0	0	0	0	0	0	1		1	1	1	1	1	1	1	1	1
509	240268	University of Wisconsin-Eau Claire	Public	4	2	https://www.uwec.edu/coronavirus-updates/	2021-01-26	1	1	1	0	0	0	0	0	0	0	1	0	1	1	0	1	0	0	0	0	0	0	0	0	0	0	0	0		1	1	1	1	1	1	1	1	1
510	240277	University of Wisconsin-Green Bay	Public	3	2	https://www.uwgb.edu/phoenix-forward/	2021-01-26	1	1	1	1	0	0	0	0	0	0	1	0	1	1	0	1	0	0	0	0	0	0	0	0	0	0	0	0		1	1	1	1	0	0	0	0	1
511	240329	University of Wisconsin-La Crosse	Public	4	2	https://www.uwlax.edu/info/covid-19/testing/	2021-01-26	1	1	1	1	0	0	0	0	0	0	1	0	0	0	0	0	0	0	0	0	0	0	0	0	0	0	0	1		1	1	1	1	1	1	1	1	1
512	240444	University of Wisconsin-Madison	Public	5	2	https://covidresponse.wisc.edu/testing/#frequency	2021-01-26	1	1	1	0	0	0	0	0	0	0	1	0	1	0	0	0	0	0	0	0	0	0	0	1	0	0	1	0		1	1	1	1	0	0	0	0	1
513	240453	University of Wisconsin-Milwaukee	Public	5	2	https://uwm.edu/coronavirus/frequently-asked-questions/	2021-01-31	1	1	1	0	0	0	0	0	0	0	1	0	1	1	0	1	0	0	0	0	0	0	0	0	0	0	0	0		0	0	0	0	0	0	0	0	1	1	1		0
514	240365	University of Wisconsin-Oshkosh	Public	4	2	https://uwosh.edu/titans-return/covid-19-dashboard/	2021-01-31	1	1	1	0	0	0	0	0	0	0	1	0	0	0	0	0	0	0	0	0	0	0	0	0	0	0	0	1		1	1	1	1	0	0	0	0	1
515	240374	University of Wisconsin-Parkside	Public	2	2	https://www.uwp.edu/RangerRestart/faq-student.cfm	2021-02-11	1	1	1	1	0	0	0	0	0	0	1	0	1	1	0	1	0	0	1	0	0	0	0	0	0	0	0	0		1	1	1	1	1	1	1	1	1
516	240462	University of Wisconsin-Platteville	Public	3	2	https://www.uwplatt.edu/news/update-coronavirus	2021-02-17	1	1	1	1	0	0	0	0	0	0	0	1	0	0	0	0	0	0	0	0	0	0	0	0	0	0	0	1		1	1	1	1	1	1	1	1	1
517	240471	University of Wisconsin-River Falls	Public	3	2	https://www.uwrf.edu/COVID-19/	2021-02-17	1	0	0	0	0	1	0	0	0	0	1	0	0	0	0	0	0	0	0	0	0	0	0	0	0	0	0	1		1	1	1	1	0	0	0	0	1
518	240480	University of Wisconsin-Stevens Point	Public	3	2	https://www.uwsp.edu/coronavirus/Pages/default.aspx	2021-02-17	1	1	1	1	0	0	0	0	0	0	1	0	1	1	0	1	0	0	1	0	0	0	0	0	0	0	0	0		1	1	1	1	1	1	1	1	1
519	240417	University of Wisconsin-Stout	Public	3	2	https://www.uwstout.edu/students-families-0	2021-02-19	1	1	1	1	0	0	0	0	0	0	1	0	1	1	0	1	0	0	1	0	0	0	0	0	0	0	0	0		1	1	1	1	1	1	1	1	1
520	240426	University of Wisconsin-Superior	Public	2	2	https://www.uwsuper.edu/ehs/coronavirus/index.cfm	2021-02-19	1	1	1	0	0	0	0	0	0	0	1	0	1	1	0	1	0	0	0	0	0	0	0	0	0	0	0	0		1	1	1	1	0	0	0	0	1	0
521	240189	University of Wisconsin-Whitewater	Public	4	2	https://www.uww.edu/warhawks-return	2021-02-19	1	1	1	1	1	0	0	0	0	0	1	0	0	0	0	0	0	0	0	0	0	0	0	0	0	0	0	1		1	1	1	1	0	0	0	0
522	240727	University of Wyoming	Public	4	4	http://www.uwyo.edu/alerts/campus-return/index.html	2021-02-12	1	1	1	1	0	0	0	0	0	0	1	0	1	1	0	1	0	0	1	0	0	0	0	0	0	1	1	0		1	1	1	1	1	1	1	1	1		0
524	230728	Utah State University	Public	5	4	http://www.usu.edu/	2021-02-01	1	1	1	1	0	0	0	0	0	0	1	0	0	0	0	0	0	0	0	0	0	0	0	0	0	0	0	1		1	1	1	1	1	1	1	1	1	1			0
525	230737	Utah Valley University	Public	5	4	https://www.uvu.edu/	2021-02-01	1	1	1	1	0	0	0	0	0	0	1	0	0	0	0	0	0	0	0	0	0	0	0	0	0	0	0	1	0	1	1	1	1	1	1	1	1	1		1
526	141264	Valdosta State University	Public	4	3	https://www.valdosta.edu/	2021-02-11	1	1	1	1	0	0	0	0	0	0	1	0	0	0	0	0	0	0	0	0	0	0	0	0	0	0	0	1		1	1	1	1	1	1	1	1	1	0
527	200572	Valley City State University	Public	2	2	https://www.vcsu.edu/coronavirus-information/	2021-02-10		0	0	0	0	0	0	0	0	0	0	0	0	0	0	0	0	0	0	0	0	0	0	0	0	0	0	0		1	1	1	1	1	1	1	1	1	0	1
528	234030	Virginia Commonwealth University	Public	5	3	https://together.vcu.edu/	2021-03-03	1	1	1	0	0	0	1	0	0	0	0	0	1	1	0	1	0	0	0	0	0	0	0	0	0	1	1	0		1	1	1	1	1	1	1	1	1
529	234085	Virginia Military Institute	Public	2	3	https://www.vmi.edu/spring-2021/	2021-03-02		0	0	0	0	0	0	0	0	0	0	0	0	0	0	0	0	0	0	0	0	0	0	0	0	0	0	0		1	1	1	1	0	0	0	0	1
530	233921	Virginia Polytechnic Institute and State University	Public	5	3	https://ready.vt.edu/dashboard.html	2021-03-02	1	1	1	1	0	0	1	1	1	0	0	0	1	0	0	0	0	0	0	0	0	0	0	0	0	1	1	0		1	1	1	1	1	1	1	1	1
531	234155	Virginia State University	Public	2	3	https://www.vsu.edu/forward/spring2021/index.php	2021-03-02	1	1	1	1	0	0	0	0	0	0	1	0	1	1	0	1	0	0	0	0	0	0	0	0	0	1	1	0		1	1	1	1	0	0	0	0	1
532	156082	Washburn University	Public	3	2	https://www.washburn.edu/student-life/health-safety/covid-reporting.html	2021-02-18	0	0	0	0	0	0	0	0	0	0	0	0	0	0	0	0	0	0	0	0	0	0	0	0	0	0	0	0		1	1	1	0	1	1	1	0	1	0
533	236939	Washington State University	Public	5	4	https://from.wsu.edu/president/2020/spring-2021-calendar/email.html	2021-01-21	1	1	1	0	0	0	0	0	0	0	0	1	1	1	0	1	0	0	0	0	0	0	0	0	0	0	0	0		1	1	1	1	1	1	1	1	1
534	181783	Wayne State College	Public	2	2	https://www.wsc.edu/covid19	2021-02-18	1	1	1	0	0	0	0	1	1	1	0	0	0	0	0	0	0	0	0	0	0	0	0	0	0	0	0	0		1	0	1	0	0	0	0	0	1	0	1
535	172644	Wayne State University	Public	5	2	https://wayne.edu/coronavirus	2021-03-04	1	1	0	0	0	0	0	0	0	0	1	0	1	1	1	0	0	0	0	0	0	0	0	0	0	0	0	0		1	1	1	1	1	1	1	1	1
536	230782	Weber State University	Public	5	4	https://www.weber.edu/coronavirus/	2021-02-01	1	1	1	1	0	0	0	0	0	0	1	0	1	0	0	0	0	0	0	0	0	0	0	1	0	1	1	0		1	1	1	1	1	1	1	1
537	216764	West Chester University of Pennsylvania	Public	4	1	https://www.wcupa.edu/healthNotices/faqs.aspx	2021-02-09	1	1	1	0	0	0	0	1	1	0	0	0	0	0	0	0	0	0	0	0	0	0	0	0	0	0	0	0	1	1	1	1	1	1	1	1	1	1	0	1		0
538	237932	West Liberty University	Public	2	3	https://westliberty.edu/coronavirus/	2021-03-05		0	0	0	0	0	0	0	0	0	0	0	0	0	0	0	0	0	0	0	0	0	0	0	0	0	0	0		1	1	1	1	0	0	0	0	1
539	229814	West Texas A & M University	Public	4	3	https://www.wtamu.edu/about/information/covid-19/index.html	2021-01-13	1	1	1	1	0	0	0	1	1	1	0	0	0	0	0	0	0	0	0	0	0	0	0	0	0	0	0	0	1	1	1	1	1	1	1	1	1	0
540	237899	West Virginia State University	Public	2	3	https://www.wvstateu.edu/about/spring-2021-reopening.aspx	2021-03-05	1	1	1	0	0	0	0	0	0	0	0	1	1	1	0	1	0	0	0	0	0	0	0	0	0	1	1	0		1	1	1	1	0	0	0	0	1
541	238032	West Virginia University	Public	5	3	https://www.wvu.edu/return-to-campus	2021-03-05	1	1	1	1	0	0	0	0	0	0	1	0	1	1	0	1	0	0	0	0	0	0	0	1	0	1	1	0	1	1	1	1	1	1	1	1	1	1
542	237950	West Virginia University Institute of Technology	Public	2	3	https://www.wvutech.edu/	2021-03-09	1	1	1	1	0	0	0	0	0	0	1	0	1	1	0	1	0	0	1	0	0	0	0	0	0	1	1	0	1	1	1	1	1	1	1	1	1	1
543	200004	Western Carolina University	Public	4	3	https://www.wcu.edu/operations-procedures/index.aspx	2021-03-04	1	1	1	1	0	0	0	0	0	0	1	0	1	1	1	0	0	0	0	0	0	0	0	1	0	0	1	0	0	1	1	1	1	1	1	1	1	1	0	1
544	128391	Western Colorado University	Public	2	4	https://western.edu/covid-19-updates/	2021-02-18		0	0	0	0	0	0	0	0	0	0	0	0	0	0	0	0	0	0	0	0	0	0	0	0	0	0	0		1	1	1	1	1	1	1	1	1		1
545	130776	Western Connecticut State University	Public	3	1	https://www.wcsu.edu/reopen/plan/	2021-02-03	1	1	0	1	0	0	0	0	0	0	1	0	1	1	1	0	0	0	1	0	0	0	0	1	0	1	1	0		1	1	1	1	1	1	1	1	1
546	149772	Western Illinois University	Public	3	2	http://www.wiu.edu/vpas/risk_management_and_emergency_preparedness/coronavirus/index.php	2021-02-17	1	1	1	1	0	0	0	0	0	0	1	0	0	0	0	0	0	0	0	0	0	0	0	0	0	0	0	1		1	1	1	1	1	1	1	1	1	0
547	157951	Western Kentucky University	Public	4	3	https://www.wku.edu/healthyonthehill/faqs/#testingandtracing	2021-01-21	1	1	1	1	0	1	0	1	1	0	0	0	0	0	0	0	0	0	0	0	0	0	0	0	0	0	0	1	0	1	1	1	1	1	1	1	1	1	0			1
548	172699	Western Michigan University	Public	5	2	https://wmich.edu/covid-19	2021-03-04	1	1	1	1	0	0	1	1	1	1	1	0	0	0	0	0	0	0	0	0	0	0	0	0	0	0	0	1		1	1	1	1	1	1	1	1	1	0
549	188304	Western New Mexico University	Public	2	4	https://wnmu.edu/spring-reopening-plan/#campus-housing	2021-02-16	1	1	1	1	0	0	0	0	0	0	1	0	1	1	0	0	0	0	1	0	0	0	0	0	0	0	0	0	1	1	1	1	1	1	1	1	1	1	0		3
550	210429	Western Oregon University	Public	3	4	https://wou.edu/coronavirus/	2021-02-23	1	1	1	0	0	0	0	0	0	0	0	1	0	0	0	0	0	0	0	0	0	0	0	0	0	0	0	0		1	1	1	1	1	1	1	1	0
551	237011	Western Washington University	Public	4	4	https://www.wwu.edu/coronavirus	2021-01-25	1	1	1	0	0	0	0	0	0	0	1	0	1	0	0	0	0	0	0	0	0	0	0	1	0	1	1	0		1	1	1	1	1	1	1	1	1	1	1		0
552	168263	Westfield State University	Public	3	1	https://www.westfield.ma.edu/safe-opening	2021-02-25	1	1	1	1	0	0	0	0	0	0	1	0	1	1	1	0	0	0	0	0	0	0	0	0	0	1	1	0	1	1	1	1	0	1	1	1	0	1	1
553	156125	Wichita State University	Public	4	2	https://www.wichita.edu/about/COVID-19/index.php	2021-02-18	1	1	1	1	0	0	1	0	0	0	0	0	1	0	0	0	0	0	0	0	0	0	0	0	0	1	1	0	0	1	1	1	1	1	1	1	1	1	0
554	231624	William & Mary	Public	3	3	https://www.wm.edu/about/administration/emergency/current_issues/coronavirus/	2021-03-02	1	1	1	1	0	0	0	0	0	0	1	0	1	1	0	1	0	0	0	0	0	0	0	0	0	0	0	0		1	1	1	1	1	1	1	1	1
555	187444	William Paterson University of New Jersey	Public	4	1	https://www.wpunj.edu/reopening/	2021-02-24	1	1	1	1	0	0	0	0	0	0	1	0	1	1	1	0	0	0	0	0	0	0	0	1	0	0	1	0	1	0	0	0	0	0	0	0	0	1	0
556	175272	Winona State University	Public	3	2	https://www.winona.edu/emergency/health-alert.asp	2021-03-11	1	1	1	0	0	0	0	0	0	0	0	1	0	0	0	0	0	0	0	0	0	0	0	0	0	0	0	0		1	1	1	1	1	1	1	1	1	0
557	199999	Winston-Salem State University	Public	3	3	https://www.wssu.edu/about/covid-connect/index.html	2021-03-04	1	1	1	1	1	0	0	0	0	0	1	0	1	1	1	0	0	0	0	0	0	0	0	0	0	0	0	0	1	1	1	1	1	1	1	1	1	1	0			1
558	218964	Winthrop University	Public	3	3	https://www.winthrop.edu/	2021-03-03	1	1	1	1	0	0	1	1	1	1	1	0	1	1	0	1	0	0	0	0	0	0	0	0	0	0	0	1		1	1	1	1	1	1	1	1	1	0
559	168430	Worcester State University	Public	3	1	https://www.worcester.edu/Safe-Return/#9	2021-03-02	1	1	1	1	0	0	0	0	0	0	1	0	1	1	0	1	0	0	0	0	0	0	0	1	0	1	1	0	1	1	1	1	1	1	1	1	1	1	1
560	206613	Wright State University-Lake Campus	Public	2	2	https://www.wright.edu/coronavirus/lake-campus-information	2021-02-26	1	0	0	0	0	1	0	0	0	0	0	1	0	0	0	0	0	0	0	0	0	0	0	0	0	0	0	1		1	1	1	1	1	1	1	1	1
561	206604	Wright State University-Main Campus	Public	4	2	https://www.wright.edu/coronavirus	2021-02-26	1	1	1	0	0	0	0	1	0	0	0	0	1	0	0	0	0	0	0	0	0	1	0	0	0	0	0	0		1	1	1	1	1	1	1	1	1
562	206695	Youngstown State University	Public	4	2	https://ysu.edu/coronavirus-information	2021-02-26	1	0	1	1	0	0	1	1	1	1	1	0	1	0	0	0	0	0	0	0	0	0	0	0	0	1	1	0		1	1	1	1	1	1	1	1	1
563	222178	Abilene Christian University	Private	3	3	https://www.acu.edu/coronavirus/	2021-04-27	1	1	1	1	0	0	0	0	0	0	1	0	1	0	0	0	0	0	0	0	0	0	0	0	0	1	1	0		1	1	1	1	1	1	1	1	0
571	128498	Albertus Magnus College	Private	2	1	https://www.albertus.edu/returntocampus/	2021-04-19	1	1	1	0	0	0	1	1	0	0	0	0	1	1	0	1	0	0	0	0	0	0	0	1	0	1	1	0	1	1	1	1	1	1	1	1	1	1	1			0
574	237118	Alderson Broaddus University	Private	1	3	https://ab.edu/coronavirus/	2021-04-26	1	1	1	1	0	0	0	0	0	0	0	0	1	1	0	1	0	0	1	0	0	0	0	0	0	0	0	0		1	1	1	1	1	1	1	1	1	0	1		1
577	210669	Allegheny College	Private	2	1	https://sites.allegheny.edu/covid19/	2021-04-29	1	1	1	1	0	0	0	0	0	0	1	0	1	1	0	1	0	0	1	0	0	0	0	0	0	1	1	0	1	1	1	1	1	1	1	1	1	1	0	1
591	164465	Amherst College	Private	2	1	https://www.amherst.edu/#	2021-04-23	1	1	1	1	0	0	1	1	1	1	1	0	1	1	0	1	0	0	0	0	0	0	0	1	0	1	1	0		1	1	1	1	1	1	1	1	1
595	164492	Anna Maria College	Private	2	1	https://annamaria.edu/	2021-04-23		0	0	0	0	0	0	0	0	0	0	0	0	0	0	0	0	0	0	0	0	0	0	0	0	0	0	0		1	1	1	1	1	1	1	1	1
596	483018	Antioch College	Private	1	2	https://antiochcollege.edu/novel-coronavirus/	2021-04-23	1	1	1	0	0	0	1	1	0	0	0	0	1	1	1	0	0	0	0	0	0	0	0	0	0	0	0	0		1	1	1	1	1	1	1	1
599	245847	Antioch University-Santa Barbara	Private	1	4	https://www.antioch.edu/coronavirus/	2021-04-28		0	0	0	0	0	0	0	0	0	0	0	0	0	0	0	0	0	0	0	0	0	0	0	0	0	0	0		0	0	0	0	0	0	0	0	0
601	237136	Appalachian Bible College	Private	1	3	https://abc.edu/coronavirus/	2021-04-26		0	0	0	0	0	0	0	0	0	0	0	0	0	0	0	0	0	0	0	0	0	0	0	0	0	0	0		1	0	0	1	0	0	0	0	1	0
607	109651	Art Center College of Design	Private	2	4	http://www.artcenter.edu/about/get-to-know-artcenter/newsroom/covid-19.html	2021-04-28		0	0	0	0	0	0	0	0	0	0	0	0	0	0	0	0	0	0	0	0	0	0	0	0	0	0	0		1	1	1	1	1	1	1	1
610	164562	Assumption College	Private	2	1	https://www.assumption.edu/	2021-04-23	1	1	1	0	0	0	1	1	1	1	1	0	1	0	0	0	0	0	0	0	0	0	0	0	0	1	1	0		1	1	1	1	1	1	1	1	1		0
613	143084	Augustana College	Private	2	2	https://www.augustana.edu/augustana-strong	2021-04-16	1	1	1	1	0	0	0	0	0	0	0	1	1	0	0	0	0	0	0	0	0	0	0	0	0	1	1	0	0	1	1	1	1	1	1	1	1	1
622	164580	Babson College	Private	2	1	https://www.babson.edu/	2021-04-23	1	1	1	1	0	0	1	1	1	1	1	0	1	0	0	0	0	0	0	0	0	0	0	1	0	1	1	0		1	1	1	1	1	1	1	1	1
628	154688	Baker University	Private	2	2	https://www.bakeru.edu/	2021-04-22	1	1	1	1	0	0	1	1	1	1	0	0	1	1	0	1	0	0	1	0	0	0	0	0	0	0	0	0		1	1	1	1	1	1	1	1	1
633	155070	Barclay College	Private	1	2	https://www.barclaycollege.edu/	2021-04-22		0	0	0	0	0	0	0	0	0	0	0	0	0	0	0	0	0	0	0	0	0	0	0	0	0	0	0		0	0	0	0	0	0	0	0
645	164720	Becker College	Private	2	1	https://www.becker.edu/	2021-04-23	1	1	1	0	0	0	1	1	1	1	1	0	1	1	1	0	0	0	0	0	0	0	0	0	0	0	0	0		1	1	1	1	1	1	1	1	1
647	175421	Belhaven University	Private	2	3	https://www.belhaven.edu/coronavirus/	2021-04-19	1	1	1	1	0	0	0	0	0	0	1	0	1	0	0	0	0	0	0	0	0	0	0	1	0	1	1	0	1	1	1	1	1	0	0	0	0	1	0			1
652	238333	Beloit College	Private	2	2	https://www.beloit.edu/back-at-beloit/	2021-04-29	1	1	1	0	0	0	0	0	0	0	1	0	1	1	0	1	0	0	0	0	0	0	0	0	0	0	0	0	1	1	1	1	1	1	1	1	1	1	1
653	217721	Benedict College	Private	2	3	https://www.benedict.edu/	2021-04-28		0	0	0	0	0	0	0	0	0	0	0	0	0	0	0	0	0	0	0	0	0	0	0	0	0	0	0		1	1	1	1	1	1	1	1
656	197993	Bennett College	Private	1	3	https://www.bennett.edu/bc/spring-2021/	2021-04-19	0	0	0	0	0	0	0	0	0	0	0	0	0	0	0	0	0	0	0	0	0	0	0	0	0	0	0	0		0	0	0	0	0	0	0	0	0
661	164748	Berklee College of Music	Private	3	1	https://www.berklee.edu/	2021-04-23	1	1	1	0	0	0	1	1	1	1	1	0	1	0	0	0	0	0	0	0	0	0	0	1	0	1	1	0		1	1	1	1	1	1	1	1	1
678	486053	Bethlehem College & Seminary	Private	1	2	https://bcsmn.edu/wp-content/uploads/2021/01/COVID-19-Student-Procedures-and-Protocols.pdf	2021-04-22	1	0	0	0	0	0	0	1	1	0	0	0	1	1	0	1	0	0	1	0	0	0	0	0	0	0	0	0	0	1	1	1	0	1	1	1	0	1	1	1		0
681	110097	Biola University	Private	3	4	https://www.biola.edu/coronavirus	2021-04-28	0	0	0	0	0	0	0	0	0	0	0	0	0	0	0	0	0	0	0	0	0	0	0	0	0	0	0	0		0	0	0	0	0	0	0	0	1	0			1
682	100937	Birmingham-Southern College	Private	2	3	https://www.bsc.edu/covid19/index.html	2021-04-23	1	1	1	1	0	0	0	0	0	0	1	0	1	1	0	1	0	0	1	0	0	0	0	1	0	1	1	0	1	1	1	1	1	1	1	1	1
692	189413	Boricua College	Private	1	1	http://boricuacollege.edu/covid-19-health-emergency/	2021-04-22		0	0	0	0	0	0	0	0	0	0	0	0	0	0	0	0	0	0	0	0	0	0	0	0	0	0	0		0	0	0	0	0	0	0	0
694	164614	Boston Baptist College	Private	1	1	https://www.boston.edu/	2021-04-23		0	0	0	0	0	0	0	0	0	0	0	0	0	0	0	0	0	0	0	0	0	0	0	0	0	0	0		0	0	0	0	0	0	0	0
697	161004	Bowdoin College	Private	2	1	https://www.bowdoin.edu/covid-19/campus-guide/index.html	2021-04-20	1	1	1	1	0	0	0	0	0	0	1	0	1	1	0	1	0	0	1	0	0	0	0	1	0	0	1	0	1	1	1	1	1	1	1	1	1	1	1	1		0
703	139205	Brewton-Parker College	Private	1	3	https://www.bpc.edu/covid-19-information-and-resources/	2021-04-26		0	0	0	0	0	0	0	0	0	0	0	0	0	0	0	0	0	0	0	0	0	0	0	0	0	0	0		0	0	0	0	0	0	0	0
708	142522	Brigham Young University-Idaho	Private	5	4	https://www.byui.edu/	2021-04-23	1	1	1	0	0	0	0	0	0	0	0	0	1	0	0	0	0	0	0	0	0	0	0	0	0	1	1	0		1	1	1	1	0	0	0	0	0
712	217165	Bryant University	Private	2	1	https://covid.bryant.edu/	2021-04-23	1	1	1	1	0	0	0	0	0	0	0	0	1	1	0	1	0	0	0	0	0	0	0	0	0	1	1	0		1	1	1	1	0	0	0	0	1	0		2
714	211273	Bryn Mawr College	Private	2	1	https://www.brynmawr.edu/coronavirus	2021-04-29	1	1	1	1	0	0	1	1	1	0	0	0	1	1	0	1	0	0	1	0	0	0	0	0	0	1	1	0		1	1	1	1	1	1	1	1	1
715	211291	Bucknell University	Private	2	1	https://www.bucknell.edu/life-bucknell/fall-reopening	2021-04-26	1	1	1	0	0	0	0	0	0	0	1	0	1	1	0	1	0	0	0	0	0	0	0	1	0	0	1	0		1	1	1	1	1	1	1	1	1
718	211352	Cabrini University	Private	2	1	https://www.cabrini.edu/covid	2021-04-26	1	0	0	0	0	1	0	0	0	0	0	1	1	1	1	0	0	0	0	0	0	0	0	0	0	0	0	0		1	1	1	1	1	1	1	1	1
721	110361	California Baptist University	Private	4	4	https://calbaptist.edu/spring2021/	2021-04-27	0	0	0	0	0	0	0	0	0	0	0	0	0	0	0	0	0	0	0	0	0	0	0	0	0	0	0	0		1	1	1	1	1	1	1	1	1	0
722	110370	California College of the Arts	Private	2	4	https://portal.cca.edu/thriving/health-wellness/novel-coronavirus-covid19/	2021-04-27	0	0	0	0	0	0	0	0	0	0	0	0	0	0	0	0	0	0	0	0	0	0	0	0	0	0	0	0		0	0	0	0	0	0	0	0	1
725	111081	California Institute of the Arts	Private	2	4	https://calarts.edu/returns	2021-04-27		0	0	0	0	0	0	0	0	0	0	0	0	0	0	0	0	0	0	0	0	0	0	0	0	0	0	0		0	0	0	0	0	0	0	0
728	150172	Calumet College of Saint Joseph	Private	1	2	https://www.ccsj.edu/covid-19/	2021-04-19		0	0	0	0	0	0	0	0	0	0	0	0	0	0	0	0	0	0	0	0	0	0	0	0	0	0	0		0	0	0	0	0	0	0	0	1	0
730	169080	Calvin University	Private	2	2	https://calvin.edu/covid-response/	2021-04-21	1	1	1	1	0	0	0	0	0	0	1	0	1	1	0	1	0	0	1	0	0	0	1	0	0	0	0	0	0	1	1	1	1	1	1	1	1	1	0
737	238430	Cardinal Stritch University	Private	2	2	https://www.stritch.edu/Landing-Pages/Stritch-Unstopped	2021-04-28		0	0	0	0	0	0	0	0	0	0	0	0	0	0	0	0	0	0	0	0	0	0	0	0	0	0	0		1	1	1	1	1	1	1	1	0
739	132842	Carlos Albizu University-Miami	Private	1	3	https://www.albizu.edu/miami/	2021-04-19		0	0	0	0	0	0	0	0	0	0	0	0	0	0	0	0	0	0	0	0	0	0	0	0	0	0	0		1	1	1	1	1	1	1	1	1				0
741	211440	Carnegie Mellon University	Private	4	1	https://www.cmu.edu/coronavirus/faqs/index.html	2021-04-27	1	1	1	1	0	0	0	0	0	0	1	0	1	1	0	1	0	0	0	0	0	0	0	1	0	0	1	0		1	1	1	1	1	1	1	1	1
743	461032	Carolina College of Biblical Studies	Private	1	3	https://ccbs.edu/	2021-04-19		0	0	0	0	0	0	0	0	0	0	0	0	0	0	0	0	0	0	0	0	0	0	0	0	0	0	0		0	0	0	0	0	0	0	0
748	201645	Case Western Reserve University	Private	4	2	https://case.edu/covid19/	2021-04-23	1	1	1	1	0	0	0	0	0	0	1	0	1	0	0	0	0	0	0	0	0	0	0	0	0	1	1	0	1	1	1	1	1	1	1	1	1	1	0
750	189848	Cazenovia College	Private	1	1	https://www.cazenovia.edu/coronavirus	2021-04-22	1	1	1	0	0	0	1	0	0	0	0	0	1	1	0	1	0	0	0	0	0	0	0	0	0	0	0	0	1	1	1	1	1	1	1	1	1	1	0			1
753	158477	Centenary College of Louisiana	Private	1	3	https://www.centenary.edu/	2021-04-22	1	1	1	0	0	0	1	1	1	1	0	0	0	0	0	0	0	0	0	0	0	0	0	0	0	0	0	1		1	1	1	1	1	1	1	1
755	106713	Central Baptist College	Private	1	3	https://www.cbc.edu/all_about_cbc/covid-19	2021-04-27	1	0	0	0	0	0	0	0	0	0	0	0	1	1	1	1	0	0	1	0	0	0	0	0	0	0	0	0	0	1	1	1	1	1	1	1	1
768	217688	Charleston Southern University	Private	2	3	https://www.charlestonsouthern.edu/	2021-04-28		0	0	0	0	0	0	0	0	0	0	0	0	0	0	0	0	0	0	0	0	0	0	0	0	0	0	0		0	0	0	0	0	0	0	0
770	211583	Chestnut Hill College	Private	2	1	https://www.chc.edu/fall-2021-return-campus-introduction	2021-04-27	1	1	1	0	0	0	1	0	0	0	0	0	1	1	0	1	0	0	0	0	0	0	0	0	0	1	1	0	0	1	1	1	1	1	1	1	1	1	1			0
778	165334	Clark University	Private	2	1	https://www.clarku.edu/	2021-04-23	1	1	1	1	0	0	1	1	1	1	1	0	1	0	0	0	0	0	0	0	0	0	0	1	0	1	1	0		1	1	1	1	1	1	1	1	1		0
780	213774	Manor College	Private	1	1	https://manor.edu/	2021-04-27		0	0	0	0	0	0	0	0	0	0	0	0	0	0	0	0	0	0	0	0	0	0	0	0	0	0	0		1	1	1	1	1	1	1	1	1
789	217907	Coker University	Private	2	3	https://www.coker.edu/	2021-04-27	1	1	1	1	0	0	1	1	1	1	1	1	0	0	0	0	0	0	0	0	0	0	0	0	0	0	0	1		1	1	1	1	1	1	1	1	1
795	388520	College of Biblical Studies-Houston	Private	1	3	https://cbshouston.edu/coronavirus	2021-04-27	0	0	0	0	0	0	0	0	0	0	0	0	0	0	0	0	0	0	0	0	0	0	0	0	0	0	0	0		0	0	0	0	0	0	0	0	0
797	167394	College of Our Lady of the Elms	Private	2	1	https://www.elms.edu/	2021-04-23	1	1	1	1	0	0	1	1	1	1	1	0	1	1	0	1	0	0	1	0	0	0	0	1	0	1	1	0		1	1	1	1	1	1	1	1	1
803	166124	College of the Holy Cross	Private	2	1	https://www.holycross.edu/	2021-04-26	1	1	1	0	0	0	1	1	1	1	1	0	1	1	0	1	0	0	0	0	0	0	0	1	0	1	1	0		1	1	1	1	1	1	1	1	1
812	190150	Columbia University in the City of New York	Private	5	1	https://covid19.columbia.edu/	2021-04-21	1	1	1	1	0	0	0	0	0	0	1	0	1	1	0	1	0	0	1	0	0	0	0	0	0	1	1	0		1	1	1	1	1	1	1	1	1	1	1		0
813	202170	Columbus College of Art and Design	Private	2	2	https://www.ccad.edu/publichealth	2021-04-23	1	1	1	1	0	0	0	0	0	0	1	0	1	1	0	1	0	0	1	0	0	0	0	0	0	1	1	0	1	1	1	1	1	1	1	1	1	1	1	1		0
814	459417	Compass College of Cinematic Arts	Private	1	2	https://compass.edu/CORONAVIRUS/	2021-04-21		0	0	0	0	0	0	0	0	0	0	0	0	0	0	0	0	0	0	0	0	0	0	0	0	0	0	0		1	1	1	1	1	1	1	1	1	1
815	177083	Conception Seminary College	Private	1	2	https://www.conception.edu/information-regarding-coronavirus-covid-19/	2021-04-27	1	0	0	1	0	0	0	0	0	0	1	0	1	1	0	0	0	0	1	0	0	0	0	0	0	0	0	0	0	1	0	1	0	1	0	1	0	1	0
816	173300	Concordia College at Moorhead	Private	2	2	https://www.concordiacollege.edu/about/fall-2020-planning/teaching-and-learning/	2021-04-22		0	0	0	0	0	0	0	0	0	0	0	0	0	0	0	0	0	0	0	0	0	0	0	0	0	0	0		1	1	1	1	1	1	1	1	1	0			1
819	169363	Concordia University-Ann Arbor	Private	2	2	https://www.cuaa.edu/landingpages/uncommon-return/index.html	2021-04-21		0	0	0	0	0	0	0	0	0	0	0	0	0	0	0	0	0	0	0	0	0	0	0	0	0	0	0		1	1	1	1	1	1	1	1	1	1			0
821	112075	Concordia University-Irvine	Private	2	4	https://www.cui.edu/covid-19	2021-04-27	1	1	1	1	0	0	0	0	0	0	0	0	1	1	0	1	0	0	0	0	0	0	0	0	0	0	0	0		1	1	1	1	1	1	1	1	1	1	1		0
826	128902	Connecticut College	Private	2	1	https://www.conncoll.edu/campus-life/student-health-services/coronavirus/	2021-04-19	1	1	1	1	0	0	0	0	0	0	1	0	1	1	0	1	0	0	1	0	0	0	0	1	0	0	1	0	1	1	1	1	1	1	1	1	1	1	0			0
827	217961	Converse College	Private	2	3	https://www.converse.edu/	2021-04-27	1	1	1	1	0	0	1	1	1	1	1	0	1	1	1	1	0	0	1	0	0	0	0	1	0	1	1	0		1	1	1	1	1	1	1	1	1		1
832	170037	Cornerstone University	Private	2	2	https://www.cornerstone.edu/university-offices/health-services/coronavirus-information/	2021-04-21	0	0	0	0	0	0	0	0	0	0	0	0	0	0	0	0	0	0	0	0	0	0	0	0	0	0	0	0		1	1	1	1	1	1	1	1	1	1
833	235024	Cornish College of the Arts	Private	1	4	https://www.cornish.edu/reopening-for-fall-2020-what-you-need-to-know/	2021-04-26	0	0	0	0	0	0	0	0	0	0	0	0	0	0	0	0	0	0	0	0	0	0	0	0	0	0	0	0		1	1	1	1	0	0	0	0	1	0		2
836	181002	Creighton University	Private	3	2	https://www.creighton.edu/about/academic-2020-2021-covid-19-response	2021-04-20	1	1	1	1	0	0	0	0	0	0	1	0	1	1	0	1	0	0	0	0	0	0	0	0	0	1	1	0		0	0	0	0	0	0	0	0	1	0			1
840	177144	Culver-Stockton College	Private	2	2	https://www.culver.edu/covid/	2021-04-27	1	1	1	0	0	0	0	0	0	0	1	0	1	1	0	1	0	0	0	0	0	0	0	0	0	0	0	0	1	1	1	1	1	1	1	1	1	0
841	219949	Cumberland University	Private	2	3	https://www.cumberland.edu/	2021-04-28		0	0	0	0	0	0	0	0	0	0	0	0	0	0	0	0	0	0	0	0	0	0	0	0	0	0	0		1	1	1	1	1	1	1	1	1
848	224244	Dallas Christian College	Private	1	3	https://www.dallas.edu/coronavirus/	2021-04-26		0	0	0	0	0	0	0	0	0	0	0	0	0	0	0	0	0	0	0	0	0	0	0	0	0	0	0		1	1	1	1	0	0	0	0
856	211981	Delaware Valley University	Private	2	1	https://delval.edu/life-at-delval/health-services/covid-19-information	2021-04-28	1	1	1	0	0	0	1	1	1	0	0	0	1	1	0	1	0	0	0	0	1	0	0	0	0	1	1	0		1	1	1	1	1	1	1	1	1
863	153241	Divine Word College	Private	1	2	https://www.dwci.edu/about-dwc/covid-19	2021-04-27		0	0	0	0	0	0	0	0	0	0	0	0	0	0	0	0	0	0	0	0	0	0	0	0	0	0	0		1	1	1	1	1	1	1	1
869	153250	Dordt University	Private	2	2	https://www.dordt.edu/student-life/student-health-and-counseling-center/covid-19-communication/roadmap-reopening	2021-04-27	1	1	1	1	0	0	1	1	0	0	0	0	1	0	0	0	0	0	0	0	0	1	0	1	0	1	1	0		1	1	1	1	1	1	1	1	0
878	224527	East Texas Baptist University	Private	2	3	https://www.etbu.edu/etbu-now/2020-2021-campus-operations	2021-04-26	0	0	0	0	0	0	0	0	0	0	0	0	0	0	0	0	0	0	0	0	0	0	0	0	0	0	0	0		1	1	1	1	1	1	1	1
883	212133	Eastern University	Private	2	1	https://www.eastern.edu/health-safety-plan-covid-19	2021-04-28		0	0	0	0	0	0	0	0	0	0	0	0	0	0	0	0	0	0	0	0	0	0	0	0	0	0	0		1	1	1	1	1	1	1	1	1
886	238661	Edgewood College	Private	2	2	https://www.edgewood.edu/covid-19	2021-04-29	1	1	0	0	0	0	0	0	0	0	1	0	1	1	1	0	0	0	0	0	0	0	0	0	0	0	0	0	1	1	1	1	1	1	1	1	1	1	0	1
889	144962	Elmhurst College	Private	2	2	https://www.elmhurst.edu/covid-19-updates/covid-19-resources/	2021-04-16		0	0	0	0	0	0	0	0	0	0	0	0	0	0	0	0	0	0	0	0	0	0	0	0	0	0	0		1	1	1	1	1	1	1	1
890	190983	Elmira College	Private	1	1	https://www.elmira.edu/soaring-forward.html	2021-04-22	1	1	1	0	0	0	1	1	0	0	0	0	1	0	0	0	0	0	0	0	0	0	0	0	0	1	1	0		0	0	0	0	0	0	0	0	1	0	1		0
892	133553	Embry-Riddle Aeronautical University-Daytona Beach	Private	3	3	https://erau.edu/coronavirus	2021-04-20	1	1	1	1	0	0	0	0	0	0	1	0	1	0	0	0	0	0	0	0	0	0	0	0	0	1	1	0	1	1	1	1	1	1	1	1	1	1	1			0
901	217998	Erskine College	Private	1	3	https://www.erskine.edu/	2021-04-27		0	0	0	0	0	0	0	0	0	0	0	0	0	0	0	0	0	0	0	0	0	0	0	0	0	0	0		1	1	1	1	1	1	1	1	1
903	177339	Evangel University	Private	2	2	https://www.evangel.edu/coronavirusfaq/	2021-04-27	1	1	1	1	0	0	0	0	0	0	1	0	1	1	0	1	0	0	1	0	0	0	1	0	0	0	0	0	1	1	1	1	1	1	1	1	1	1	0	1		1
910	101189	Faulkner University	Private	2	3	https://www.faulkner.edu/coronavirus-update/	2021-04-23	1	1	1	1	0	0	0	0	0	0	1	0	1	1	0	1	0	0	1	0	0	0	0	1	0	0	1	0		1	1	1	1	1	1	1	1	1	0
911	184612	Felician University	Private	2	1	https://felician.edu/falcons-in-the-fall/covid-19-university-updates/	2021-04-21	0	0	0	0	0	0	0	0	0	0	0	0	0	0	0	0	0	0	0	0	0	0	0	0	0	0	0	0		1	1	1	1	1	1	1	1	1	0	1
913	172440	Finlandia University	Private	1	2	https://www.finlandia.edu/safe-open-spring-2021/students/	2021-04-22	1	1	1	1	0	0	1	1	0	0	0	0	1	1	0	1	0	0	1	0	0	0	0	0	0	0	0	0	0	1	1	1	1	1	1	1	1	0
916	444990	Flagler College-Tallahassee	Private	1	3	https://www.flagler.edu/campus-community/news/coronavirus/	2021-04-20		0	0	0	0	0	0	0	0	0	0	0	0	0	0	0	0	0	0	0	0	0	0	0	0	0	0	0		1	1	1	1	1	1	1	1
918	133979	Florida Memorial University	Private	2	3	https://online.fliphtml5.com/gjry/emop/#p=2	2021-04-20	1	1	1	1	0	0	0	0	0	0	1	0	1	1	0	1	0	0	0	0	0	0	0	0	0	0	0	0	1	1	1	1	1	1	1	1	1	1	1	1		0
926	182795	Franklin Pierce University	Private	2	1	https://www.franklinpierce.edu/about/coronavirus/index.htm	2021-04-20	1	1	1	0	0	0	1	0	0	0	0	0	1	1	0	1	0	0	0	0	0	0	0	0	0	1	1	0	1	1	1	1	1	1	1	1	1	1	0
927	441982	Franklin W Olin College of Engineering	Private	1	1	https://www.olin.edu/	2021-04-23	1	1	1	1	1	0	1	1	1	1	1	0	1	0	0	0	0	0	0	0	0	0	0	1	0	1	1	0		1	1	1	1	1	1	1	1	1
930	155089	Friends University	Private	2	2	https://www.friends.edu/	2021-04-22		0	0	0	0	0	0	0	0	0	0	0	0	0	0	0	0	0	0	0	0	0	0	0	0	0	0	0		1	1	1	1	1	1	1	1
931	218070	Furman University	Private	2	3	https://www.furman.edu/	2021-04-27		0	0	0	0	0	0	0	0	0	0	0	0	0	0	0	0	0	0	0	0	0	0	0	0	0	0	0		0	0	0	0	0	0	0	0
933	212601	Gannon University	Private	2	1	https://update.gannon.edu/Information/Dashboard	2021-04-28	1	0	0	0	0	1	0	0	0	0	0	1	1	1	0	1	0	0	0	0	0	0	0	0	0	0	0	0	0	1	1	1	1	1	1	1	1	1
938	156745	Georgetown College	Private	2	3	http://www.georgetowncollege.edu/	2021-04-22	1	1	1	1	0	0	0	1	0	1	0	0	1	1	0	1	0	0	1	0	0	0	0	0	0	1	1	0		1	1	1	1	1	1	1	1
939	131496	Georgetown University	Private	4	3	https://www.georgetown.edu/coronavirus/	2021-04-19	1	1	1	1	0	0	0	0	0	0	1	0	1	1	0	1	0	0	1	0	0	0	0	0	0	0	0	0	0	1	1	1	1	1	1	1	1	1	0	1		1
942	230889	Goddard College	Private	1	1	https://www.goddard.edu/goddard-college-coronavirus-update/	2021-04-26		0	0	0	0	0	0	0	0	0	0	0	0	0	0	0	0	0	0	0	0	0	0	0	0	0	0	0		0	0	0	0	0	0	0	0
943	202903	Gods Bible School and College	Private	1	2	https://www.gbs.edu/covid-19-information/	2021-04-23		0	0	0	0	0	0	0	0	0	0	0	0	0	0	0	0	0	0	0	0	0	0	0	0	0	0	0		0	0	0	0	0	0	0	0
944	115083	Golden Gate University-San Francisco	Private	2	4	https://newsroom.ggu.edu/coronavirus/main/	2021-04-28		0	0	0	0	0	0	0	0	0	0	0	0	0	0	0	0	0	0	0	0	0	0	0	0	0	0	0		0	0	0	0	0	0	0	0
945	130989	Goldey-Beacom College	Private	2	3	https://www.gbc.edu/covid/CovidDashboard.html	2021-04-19		0	0	0	0	0	0	0	0	0	0	0	0	0	0	0	0	0	0	0	0	0	0	0	0	0	0	0		1	1	1	1	1	1	1	1	1	0	1		0
946	235316	Gonzaga University	Private	3	4	https://www.gonzaga.edu/zagon	2021-04-26	1	1	1	0	0	0	0	0	0	0	1	0	1	1	0	1	0	0	0	0	0	0	0	0	0	1	1	0	1	1	1	1	1	0	0	0	0	1		1
950	150677	Grace College and Theological Seminary	Private	2	2	https://www.grace.edu/reopening-grace-college/	2021-04-19	1	0	0	0	0	1	0	0	0	0	0	1	1	1	0	1	0	0	0	0	0	0	0	0	0	0	0	0		1	1	1	1	1	1	1	1	1
952	153366	Graceland University-Lamoni	Private	2	2	https://www.graceland.edu/covid-19	2021-04-28	1	1	1	1	0	0	0	0	0	0	1	0	1	0	0	0	0	0	0	0	0	0	0	0	0	1	1	0	0	1	1	1	1	1	1	1	1	1	0	1		0
954	212771	Gratz College	Private	1	1	https://www.gratz.edu/students/policies/health-and-safety/covid-19	2021-04-29	1	0	0	0	0	1	0	0	0	0	0	1	1	0	0	0	0	0	0	0	0	0	0	0	1	0	0	0		0	0	0	0	0	0	0	0
962	173647	Gustavus Adolphus College	Private	2	2	https://gustavus.edu/covid/gustiesroar.php	2021-04-23	1	1	1	1	0	0	0	0	0	0	1	0	0	0	0	0	0	0	0	0	0	0	0	0	0	0	0	1	0	1	1	1	0	1	1	1	1	1	0			0
967	166018	Hampshire College	Private	2	1	https://www.hampshire.edu/	2021-04-22	1	1	1	1	0	0	1	1	1	1	1	0	1	1	0	1	0	0	1	0	0	0	0	1	0	1	1	0		1	1	1	1	1	1	1	1	1
978	212911	Haverford College	Private	2	1	https://www.haverford.edu/be-safe	2021-04-28	1	1	1	1	0	0	0	0	0	0	0	0	1	1	0	1	0	0	1	0	0	0	0	0	0	1	1	0	1	1	1	1	1	1	1	1	1	1	0	1
987	198695	High Point University	Private	3	3	https://www.highpoint.edu/studenthealth/health-hub/	2021-04-19	1	1	1	0	0	0	0	1	0	0	0	0	0	0	0	0	0	0	0	0	0	0	0	0	0	0	0	0		1	1	1	1	1	1	1	1	1	0	1		1
988	191621	Hilbert College	Private	1	1	https://www.hilbert.edu/about/coronavirus-update	2021-04-22		0	0	0	0	0	0	0	0	0	0	0	0	0	0	0	0	0	0	0	0	0	0	0	0	0	0	0		1	1	1	1	1	1	1	1	1	0			1
990	203128	Hiram College	Private	2	2	https://www.hiram.edu/spring2021/	2021-04-23	1	1	1	0	0	0	0	0	0	0	1	0	1	1	0	1	0	0	0	0	0	0	0	0	0	1	1	0		1	1	1	1	1	1	1	1	1		1		1
992	191630	Hobart William Smith Colleges	Private	2	1	https://www2.hws.edu/opening/	2021-04-21	1	1	1	0	0	0	0	0	0	0	0	1	1	1	0	1	0	0	0	0	0	0	0	0	0	1	1	0		1	1	1	1	1	1	1	0	1	0			1
996	150774	Holy Cross College	Private	1	2	https://www.hcc-nd.edu/covid/	2021-04-19	1	1	1	0	0	0	0	1	1	0	0	0	0	0	0	0	0	0	0	0	0	0	0	0	0	0	0	1		1	1	1	1	1	1	1	1
1006	225548	Howard Payne University	Private	2	3	https://www.hputx.edu/covid-19-information/	2021-04-26	0	0	0	0	0	0	0	0	0	0	0	0	0	0	0	0	0	0	0	0	0	0	0	0	0	0	0	0		1	1	1	1	1	1	1	1	0
1012	449348	Huntsville Bible College	Private	1	3	https://huntsvillebiblecollege.org/	2021-04-23		0	0	0	0	0	0	0	0	0	0	0	0	0	0	0	0	0	0	0	0	0	0	0	0	0	0	0		1	1	1	1	1	1	1	1
1016	145725	Illinois Institute of Technology	Private	3	2	https://www.iit.edu/COVID-19	2021-04-16	1	1	1	1	0	0	0	0	0	0	1	0	1	0	0	0	0	0	0	0	0	0	0	0	1	1	1	0	0	1	1	1	1	1	1	1	1
1017	145646	Illinois Wesleyan University	Private	2	2	https://www.iwu.edu/updates/coronavirus/	2021-04-20	1	1	1	1	0	0	0	0	0	0	1	0	1	0	0	0	0	0	0	0	0	0	0	0	0	1	1	0		1	1	1	1	1	1	1	1
1021	436614	International Baptist College and Seminary	Private	1	4	https://ibcs.edu/covidupdate/	2021-04-29		0	0	0	0	0	0	0	0	0	0	0	0	0	0	0	0	0	0	0	0	0	0	0	0	0	0	0		1	1	1	1	1	1	1	1
1022	191931	Iona College	Private	2	1	https://www.iona.edu/offices/health-wellness-safety/information-coronavirus-covid-19	2021-04-21	1	1	1	1	0	0	0	0	0	0	1	0	1	1	0	1	0	0	1	0	0	0	0	0	0	1	1	0	1	1	1	1	1	1	1	1	1	1	0		2	1
1030	462354	John Paul the Great Catholic University	Private	1	4	https://jpcatholic.edu/news_press/COVID-19.php	2021-04-28	0	0	0	0	0	0	0	0	0	0	0	0	0	0	0	0	0	0	0	0	0	0	0	0	0	0	0	0		0	0	0	0	0	0	0	0	0
1031	162928	Johns Hopkins University	Private	5	3	https://sais.jhu.edu/covid-19-update	2021-04-19	1	1	1	1	0	0	1	0	0	0	0	0	1	1	0	1	0	0	1	0	0	0	0	1	0	0	1	0	1	1	1	1	1	1	1	1	1	1	1			0
1035	217235	Johnson & Wales University-Providence	Private	3	1	https://covid.jwu.edu/	2021-04-23	1	1	1	0	0	0	0	0	0	0	0	0	1	0	0	0	0	0	0	0	0	0	0	0	0	1	1	0	1	1	1	1	1	1	1	1	1	0
1038	132879	Johnson University Florida	Private	1	3	https://johnsonu.edu/spring2021/	2021-04-22	1	0	0	0	0	0	0	0	0	0	1	0	0	0	0	0	0	0	0	0	0	0	0	0	0	0	0	1	0	1	1	1	1	1	1	1	1	1	0			0
1040	146339	Judson University	Private	1	2	https://www.judsonu.edu/coronavirus/faqs/	2021-04-20		0	0	0	0	0	0	0	0	0	0	0	0	0	0	0	0	0	0	0	0	0	0	0	0	0	0	0		1	1	1	1	1	1	1	1
1043	177746	Kansas City Art Institute	Private	1	2	https://kcai.edu/covid19_updates/	2021-04-27		0	0	0	0	0	0	0	0	0	0	0	0	0	0	0	0	0	0	0	0	0	0	0	0	0	0	0		1	1	1	1	1	1	1	1	0
1062	213385	Lafayette College	Private	2	1	https://covid19.lafayette.edu/faq-living-learning-at-lafayette/#testing	2021-04-29	1	1	1	1	0	0	1	1	0	0	0	0	1	1	0	1	0	0	0	0	0	0	0	1	0	0	1	0		1	1	1	1	1	1	1	1	1
1065	203580	Lake Erie College	Private	2	2	https://www.lec.edu/covid-19-coronavirus-information/	2021-04-22	1	1	1	1	0	0	0	0	0	0	1	0	1	1	0	1	0	0	1	0	0	0	0	0	0	0	0	0	1	1	1	1	1	1	1	1	1	1	0
1066	146481	Lake Forest College	Private	2	2	https://www.lakeforest.edu/Public/Administration/Lake%20Forest%20College%20Plan%20for%20Spring%202021.pdf	2021-04-20	1	1	1	1	0	0	0	0	0	0	1	0	1	1	0	1	0	0	1	0	0	0	0	0	0	1	1	0		1	1	1	1	1	1	1	1	1
1069	213400	Lancaster Bible College	Private	2	1	https://www.lbc.edu/campusupdates/	2021-04-26		0	0	0	0	0	0	0	0	0	0	0	0	0	0	0	0	0	0	0	0	0	0	0	0	0	0	0		1	1	1	1	1	1	1	1
1071	166391	Lasell University	Private	2	1	https://www.lasell.edu/	2021-04-23	1	1	1	1	0	0	1	1	1	1	1	0	1	0	0	0	0	0	0	0	0	0	0	1	0	1	1	0		1	1	1	1	1	1	1	1	1
1076	213507	Lebanon Valley College	Private	2	1	http://wordpress.lvc.edu/wordpress/lvcforward/	2021-04-29	1	1	1	1	0	0	0	0	0	0	1	0	1	1	1	1	0	0	1	0	0	0	0	1	0	1	1	0	0	1	1	1	1	1	1	1	1	1	0	1		1
1080	198835	Lenoir-Rhyne University	Private	2	3	https://www.lr.edu/coronavirus	2021-04-19	1	1	1	1	0	0	0	0	0	0	1	0	1	1	0	1	0	0	1	0	0	0	0	0	0	1	1	0	1	1	1	1	1	1	1	1	1	1	0			1
1082	226231	LeTourneau University	Private	2	3	https://www.letu.edu/coronavirus.html	2021-04-26	1	1	1	0	0	0	0	0	0	0	1	0	1	1	0	1	0	0	0	0	0	0	0	0	0	0	0	0		1	1	1	1	1	1	1	1	1	0
1084	146612	Lewis University	Private	3	2	https://lewisu.edu/covid-19/index.htm	2021-04-20		0	0	0	0	0	0	0	0	0	0	0	0	0	0	0	0	0	0	0	0	0	0	0	0	0	0	0		1	1	1	1	0	0	0	0
1085	117104	Life Pacific University	Private	1	4	https://www.lifepacific.edu/tags/covid-19-updates	2021-04-28		0	0	0	0	0	0	0	0	0	0	0	0	0	0	0	0	0	0	0	0	0	0	0	0	0	0	0		0	0	0	0	0	0	0	0	0
1088	146676	Lincoln College	Private	1	2	https://lincolncollege.edu/covid-19	2021-04-21		0	0	0	0	0	0	0	0	0	0	0	0	0	0	0	0	0	0	0	0	0	0	0	0	0	0	0		1	1	1	1	1	1	1	1
1092	157216	Lindsey Wilson College	Private	2	3	https://www.lindsey.edu/	2021-04-22	1	0	0	0	0	1	0	1	0	0	0	0	1	0	0	0	0	0	0	0	0	1	0	0	0	0	0	0		1	1	1	1	1	1	1	1
1096	198862	Livingstone College	Private	2	3	http://livingstone.edu/university-updates-coronavirus-covid19/	2021-04-19		0	0	0	0	0	0	0	0	0	0	0	0	0	0	0	0	0	0	0	0	0	0	0	0	0	0	0		0	0	0	0	0	0	0	0
1100	159568	Louisiana College	Private	2	3	https://lacollege.edu/	2021-04-22		0	0	0	0	0	0	0	0	0	0	0	0	0	0	0	0	0	0	0	0	0	0	0	0	0	0	0		1	1	1	1	1	1	1	1
1102	117946	Loyola Marymount University	Private	3	4	https://www.lmu.edu/together/#updates	2021-04-27	1	1	1	0	0	0	0	1	1	0	0	0	1	0	0	0	0	0	0	0	0	0	0	0	0	1	1	0	1	1	1	1	1	1	1	1	1	0
1105	159656	Loyola University New Orleans	Private	2	3	https://www.loyno.edu/	2021-04-22	1	1	1	0	0	0	1	1	1	1	1	0	0	0	0	0	0	0	0	0	0	0	0	0	0	0	0	1		1	1	1	1	1	1	1	1	1	0
1106	226383	Lubbock Christian University	Private	2	3	https://lcu.edu/face2face	2021-04-27		0	0	0	0	0	0	0	0	0	0	0	0	0	0	0	0	0	0	0	0	0	0	0	0	0	0	0		1	1	1	1	1	1	1	1	0
1108	213668	Lycoming College	Private	2	1	https://www.lycoming.edu/return-to-campus/	2021-04-29	1	1	1	0	0	0	0	0	0	0	1	0	1	1	0	1	0	0	0	0	0	0	0	0	0	0	0	0	1	1	1	1	1	1	1	1	1	1	0			1
1116	153861	Maharishi University of Management	Private	2	2	https://www.miu.edu/admissions/coronavirus	2021-04-28	1	1	1	0	0	0	0	0	0	0	1	0	1	1	0	1	0	0	1	0	0	0	0	0	0	0	0	0	0	1	1	1	1	1	1	1	1	0
1120	155496	Manhattan Christian College	Private	1	2	http://mccks.edu/	2021-04-22		0	0	0	0	0	0	0	0	0	0	0	0	0	0	0	0	0	0	0	0	0	0	0	0	0	0	0		0	0	0	0	0	0	0	0
1129	192819	Marist College	Private	3	1	https://www.marist.edu/reopen	2021-04-21	1	1	1	0	0	0	0	0	0	0	1	0	1	1	0	1	0	0	0	0	0	0	0	0	0	1	1	0	1	1	1	1	1	1	1	1	1	1	0
1131	239105	Marquette University	Private	4	2	https://www.marquette.edu/coronavirus/	2021-04-28	1	1	1	0	0	0	0	1	1	0	0	0	1	0	0	0	0	0	0	0	0	0	0	0	0	1	1	0	1	1	1	1	1	1	1	1	1	1	1
1139	232706	Marymount University	Private	2	3	https://marymount.edu/Student-Life/Health-Wellness/COVID-19-Information/	2021-04-26	1	1	1	0	0	0	0	0	0	0	1	0	1	1	0	1	0	0	0	0	0	0	0	0	0	1	1	0	1	1	1	1	1	1	1	1	1	1	1			0
1142	213826	Marywood University	Private	2	1	http://www.marywood.edu/news/covid19faqs.html	2021-04-29	1	1	1	0	0	0	0	1	0	0	0	0	1	1	0	1	0	0	0	0	0	0	0	0	0	0	0	0		1	1	1	1	1	1	1	1	1
1143	166683	Massachusetts Institute of Technology	Private	4	1	https://www.mit.edu/	2021-04-26	1	1	0	1	0	0	0	1	0	0	0	0	1	0	0	0	0	0	0	0	0	0	0	0	0	1	1	0		1	1	1	1	1	1	1	1	1
1144	164270	McDaniel College	Private	2	3	https://www.mcdaniel.edu/about-us/campus-safety/return-hill-spring-2021	2021-04-19	1	1	1	0	0	0	1	0	0	0	0	0	1	1	0	1	0	0	0	0	0	0	0	0	0	1	1	0	1	1	1	1	1	0	0	0	0	1	1			0
1151	220808	Memphis College of Art	Private	1	3	https://memphiscollegeofart.com/	2021-04-28		0	0	0	0	0	0	0	0	0	0	0	0	0	0	0	0	0	0	0	0	0	0	0	0	0	0	0		0	0	0	0	0	0	0	0
1154	193016	Mercy College	Private	3	1	https://www.mercy.edu/campus-life/campus-safety/oncampus-plus	2021-04-22	0	0	0	0	0	0	0	0	0	0	0	0	0	0	0	0	0	0	0	0	0	0	0	0	0	0	0	0		1	1	1	1	1	1	1	1	1	1
1161	417752	Messenger College	Private	1	3	https://www.messengercollege.edu/coronavirus-covid-19-update	2021-04-27	0	0	0	0	0	0	0	0	0	0	0	0	0	0	0	0	0	0	0	0	0	0	0	0	0	0	0	0		0	0	0	0	0	0	0	0
1162	213996	Messiah College	Private	2	1	https://www.messiah.edu/homepage/4273/the_bridge_to_reopening_messiah_university	2021-04-29	1	1	1	1	0	0	0	0	0	0	1	0	1	1	0	1	0	0	0	0	0	0	0	0	0	1	1	0	1	1	1	1	1	0	0	0	0	1	0	1		1
1163	147129	Methodist College	Private	1	2	https://www.methodistcol.edu/alerts.aspx	2021-04-21		0	0	0	0	0	0	0	0	0	0	0	0	0	0	0	0	0	0	0	0	0	0	0	0	0	0	0		1	1	1	1	1	1	1	1
1167	199458	Mid-Atlantic Christian University	Private	1	3	https://docs.google.com/document/d/e/2PACX-1vTdHKVa4xjh1GK9DXJ39ljWbmUS4YYhPJseY3qyDaYIPZscMXcLCikq0xikH65FPIHPUYuhSBOW6bnj/pub	2021-04-19	0	0	0	0	0	0	0	0	0	0	0	0	0	0	0	0	0	0	0	0	0	0	0	0	0	0	0	0		0	0	0	0	0	0	0	0	1	0	1	2
1169	155520	MidAmerica Nazarene University	Private	2	2	https://www.mnu.edu/	2021-04-22		0	0	0	0	0	0	0	0	0	0	0	0	0	0	0	0	0	0	0	0	0	0	0	0	0	0	0		1	1	1	1	1	1	1	1
1171	119058	Middlebury Institute of International Studies at Monterey	Private	2	4	https://www.middlebury.edu/institute/covid19	2021-04-28	0	0	0	0	0	0	0	0	0	0	0	0	0	0	0	0	0	0	0	0	0	0	0	0	0	0	0	0		1	1	1	1	1	1	1	1	0
1172	181330	Midland University	Private	2	2	https://www.midlandu.edu/student-resources/covid-19-campus-updates/	2021-04-20		0	0	0	0	0	0	0	0	0	0	0	0	0	0	0	0	0	0	0	0	0	0	0	0	0	0	0		0	0	0	0	0	0	0	0	1	0			1
1175	101675	Miles College	Private	2	3	https://www.miles.edu/COVID19REENTRY	2021-04-23	1	1	1	1	0	0	0	1	0	0	0	0	1	1	1	1	0	0	1	0	0	0	0	0	0	0	0	0		1	1	1	1	1	1	1	1	1
1177	147244	Millikin University	Private	2	2	https://millikin.edu/health/coronavirus-and-covid-19	2021-04-23	1	1	1	1	0	0	0	0	0	0	1	0	1	1	0	1	1	0	0	0	0	0	0	0	1	0	0	0		1	1	1	1	1	1	1	1	1	0
1180	239309	Milwaukee Institute of Art & Design	Private	1	2	https://drive.google.com/file/d/18jLPL1FP2BqO8QJm7DLYMPgLf13un5zL/view	2021-04-28		0	0	0	0	0	0	0	0	0	0	0	0	0	0	0	0	0	0	0	0	0	0	0	0	0	0	0		1	1	1	1	1	1	1	1	1	1	1		1
1181	239318	Milwaukee School of Engineering	Private	2	2	https://msoe.s3.amazonaws.com/files/resources/raider-return-plan.pdf	2021-04-27		0	0	0	0	0	0	0	0	0	0	0	0	0	0	0	0	0	0	0	0	0	0	0	0	0	0	0		1	1	1	1	1	1	1	1	0
1184	214069	Misericordia University	Private	2	1	https://www.misericordia.edu/coronavirus	2021-04-29	1	1	1	1	0	0	0	0	0	0	1	0	1	1	0	1	0	0	0	0	0	0	0	0	0	1	1	0	1	1	1	1	1	1	1	1	1	1	0	1		1
1186	178244	Missouri Baptist University	Private	3	2	https://www.mobap.edu/coronavirus-advisory/spartan-strong-mbu-returns-to-campus/student-information/	2021-04-27		0	0	0	0	0	0	0	0	0	0	0	0	0	0	0	0	0	0	0	0	0	0	0	0	0	0	0		1	1	1	1	1	1	1	1	0
1191	185572	Monmouth University	Private	3	1	https://www.monmouth.edu/covid-19/	2021-04-21	1	1	1	1	0	0	1	1	0	0	0	0	1	1	0	1	0	0	0	0	0	0	0	0	0	1	1	0	1	1	1	1	1	1	1	1	1	1
1197	140553	Morehouse College	Private	2	3	https://www.morehouse.edu/life/covid-19/spring-2021-reopening-faqs/#health	2021-04-26	1	1	1	1	0	0	0	0	0	0	1	0	1	1	0	1	0	0	1	0	0	0	0	0	0	1	1	0	1	1	1	1	1	1	1	1	1	1	0			0
1198	154004	Morningside College	Private	2	2	https://www.morningside.edu/campus-life-and-arts/campus-safety/morningside-health-update-coronavirus-covid-19/	2021-04-29	1	1	1	1	0	1	0	1	1	0	0	1	1	0	0	0	0	0	0	0	1	1	0	0	0	0	0	0		1	1	1	1	1	1	1	1	1	0	1		0
1199	218399	Morris College	Private	1	3	https://www.morris.edu/	2021-04-27		0	0	0	0	0	0	0	0	0	0	0	0	0	0	0	0	0	0	0	0	0	0	0	0	0	0	0		1	1	1	1	1	1	1	1	1
1200	214166	Mount Aloysius College	Private	2	1	https://www.mtaloy.edu/coronavirus/	2021-04-29	1	1	0	1	0	0	0	0	0	0	1	0	1	1	1	0	1	0	1	1	0	0	0	0	0	0	0	0	0	1	1	1	1	1	1	1	1	1	0
1204	219198	Mount Marty College	Private	2	2	https://www.mountmarty.edu/coronavirus/	2021-04-23	0	0	0	0	0	0	0	0	0	0	0	0	0	0	0	0	0	0	0	0	0	0	0	0	0	0	0	0		1	1	1	1	1	1	1	1	1	0	1	2
1205	239390	Mount Mary University	Private	2	2	https://mtmary.edu/resources/returning-to-campus.html	2021-04-27		0	0	0	0	0	0	0	0	0	0	0	0	0	0	0	0	0	0	0	0	0	0	0	0	0	0	0		1	1	1	1	1	1	1	1	1	0	1
1206	154013	Mount Mercy University	Private	2	2	https://www.mtmercy.edu/campus-life/health-wellness/safe-campus/index	2021-04-29	1	1	1	1	0	0	0	0	0	0	1	0	0	0	0	0	0	0	0	0	0	0	0	0	0	0	0	1	1	1	1	1	1	1	1	1	1	0
1231	194091	New York Institute of Technology	Private	3	1	https://www.nyit.edu/about/reopening	2021-04-23	1	1	1	0	0	0	0	0	0	0	1	0	1	1	0	1	0	0	0	0	0	0	0	0	0	0	0	0		1	1	1	1	1	1	1	1	1	0	1
1232	194116	New York School of Interior Design	Private	1	1	https://www.nysid.edu/return-to-campus	2021-04-22	1	1	1	1	0	0	1	0	0	0	0	0	1	0	0	0	0	0	0	0	0	0	1	0	0	0	0	0	1	1	1	1	1	1	1	1	1
1233	193900	New York University	Private	5	1	https://www.nyu.edu/life/safety-health-wellness/coronavirus-information.html	2021-04-22	1	1	1	1	0	0	0	0	0	0	1	0	1	0	0	0	0	0	0	0	1	0	0	0	0	1	1	0	1	1	1	1	1	1	1	1	1
1241	147660	North Central College	Private	2	2	https://covid.northcentralcollege.edu/	2021-04-21	1	1	1	1	0	0	0	0	0	0	1	0	1	1	0	1	0	0	0	0	0	0	0	0	0	0	0	0	0	1	1	1	1	1	1	1	1	0
1242	174437	North Central University	Private	2	2	https://www.northcentral.edu/campus-reopening-plan/	2021-04-23		0	0	0	0	0	0	0	0	0	0	0	0	0	0	0	0	0	0	0	0	0	0	0	0	0	0	0		1	1	1	1	1	1	1	1	0
1248	217606	Northpoint Bible College	Private	1	1	https://northpoint.edu/	2021-04-26		0	0	0	0	0	0	0	0	0	0	0	0	0	0	0	0	0	0	0	0	0	0	0	0	0	0	0		0	0	0	0	0	0	0	0
1250	236133	Northwest University	Private	2	4	https://www.northwestu.edu/coronavirus	2021-04-26	1	1	1	1	0	0	0	0	0	0	0	1	0	0	0	0	0	0	0	0	0	0	0	0	0	0	0	0		1	1	1	1	1	1	1	1	0
1263	101912	Oakwood University	Private	2	3	https://www2.oakwood.edu/oakwood-university-coronavirus-covid-19-update/	2021-04-23		0	0	0	0	0	0	0	0	0	0	0	0	0	0	0	0	0	0	0	0	0	0	0	0	0	0	0		1	1	1	1	1	1	1	1	1
1265	120254	Occidental College	Private	2	4	https://www.oxy.edu/covid-19	2021-04-28	1	1	1	1	0	0	0	0	0	0	1	0	1	0	0	0	0	0	0	0	0	0	0	1	0	1	1	0		1	1	1	1	1	1	1	1	0
1269	237640	Ohio Valley University	Private	1	3	https://www.ovu.edu/covid19-response	2021-04-26	1	1	1	1	0	0	0	0	0	0	0	0	1	1	0	1	0	0	1	0	0	0	0	0	0	0	0	0		1	1	1	1	1	1	1	1	1	0
1273	207324	Oklahoma Christian University	Private	2	3	https://www.oc.edu/about/coronavirus-covid-19/oc-responds-to-covid-19	2021-04-23	1	1	1	1	0	0	0	0	0	0	0	0	1	0	0	0	0	0	0	0	0	0	0	0	0	1	1	0		1	1	1	1	1	1	1	1	1
1276	171599	Olivet College	Private	2	2	https://www.olivetcollege.edu/about/occares/	2021-04-21	1	1	1	1	0	0	0	0	0	0	1	0	1	1	0	1	0	0	1	0	0	0	1	0	0	0	0	0	1	1	1	1	1	1	1	1	1	1	0			1
1277	147828	Olivet Nazarene University	Private	2	2	https://www.olivet.edu/update	2021-04-16		0	0	0	0	0	0	0	0	0	0	0	0	0	0	0	0	0	0	0	0	0	0	0	0	0	0	0		1	1	1	1	1	1	1	1	1
1287	194310	Pace University	Private	4	1	https://www.pace.edu/return-to-campus	2021-04-22	1	1	1	0	0	0	0	0	0	0	1	0	1	1	0	1	0	0	0	0	0	0	0	0	0	0	0	0		1	1	1	1	1	1	1	1	1	0		3
1289	209603	Pacific Northwest College of Art	Private	1	4	https://pnca.edu/covid-19	2021-04-23	0	0	0	0	0	0	0	0	0	0	0	0	0	0	0	0	0	0	0	0	0	0	0	0	0	0	0	0		1	1	1	1	1	1	1	1	1	0
1328	199412	Queens University of Charlotte	Private	2	3	https://www.queens.edu/news/2020/health-advisory.html	2021-04-19	1	1	1	1	0	0	0	0	0	0	1	0	1	1	0	1	0	0	1	0	0	0	0	0	0	1	1	0	1	1	1	1	1	1	1	1	1	1	1
1329	148131	Quincy University	Private	2	2	https://ecyz0ogsri333pcv20afyufu-wpengine.netdna-ssl.com/wp-content/uploads/2020/11/QA-on-COVID-19.November-23-2020.pdf	2021-04-21	1	1	1	0	0	0	0	0	0	0	0	1	1	1	0	1	0	0	0	0	1	0	0	0	0	1	1	0	0	1	1	1	1	1	1	1	1
1342	233295	Randolph-Macon College	Private	2	3	https://www.rmc.edu/campus-life/protect	2021-04-26	1	1	1	1	0	0	0	0	0	0	1	0	1	1	0	0	1	0	0	0	0	0	0	0	0	1	1	0	1	1	1	1	1	1	1	1	1	1	0
1344	490230	Reformed University	Private	1	3	https://runiv.edu/	2021-04-26		0	0	0	0	0	0	0	0	0	0	0	0	0	0	0	0	0	0	0	0	0	0	0	0	0	0	0		0	0	0	0	0	0	0	0
1348	194824	Rensselaer Polytechnic Institute	Private	3	1	https://covid19.rpi.edu/	2021-04-22	1	1	1	1	0	0	0	0	0	0	1	0	1	0	0	0	0	0	0	0	0	0	0	1	0	1	1	0	1	1	1	1	1	1	1	1	1	1
1353	186283	Rider University	Private	2	1	https://www.rider.edu/resolved-and-ready/student-health-and-wellness	2021-04-21	1	1	1	0	0	0	0	1	1	0	0	0	1	1	1	0	0	0	0	0	0	0	0	0	0	1	1	0	1	1	1	1	1	1	1	1	1	1	1			0
1359	148335	Robert Morris University Illinois	Private	2	2	https://blogs.roosevelt.edu/coronavirus/expectations-and-guidelines-for-returning-to-campus/	2021-04-22	1	0	0	0	0	1	0	0	0	0	1	0	1	1	0	1	0	0	1	0	0	0	0	0	0	1	1	0		1	1	1	1	1	1	1	1
1364	179043	Rockhurst University	Private	2	2	https://www.rockhurst.edu/return-to-the-rock	2021-04-27		0	0	0	0	0	0	0	0	0	0	0	0	0	0	0	0	0	0	0	0	0	0	0	0	0	0	0		1	1	1	1	1	1	1	1	1	1
1368	148487	Roosevelt University	Private	2	2	https://blogs.roosevelt.edu/coronavirus/expectations-and-guidelines-for-returning-to-campus/	2021-04-22	1	0	0	0	0	1	0	0	0	0	1	0	1	1	0	1	0	0	1	0	0	0	0	0	0	1	1	0		1	1	1	1	1	1	1	1
1374	172033	Sacred Heart Major Seminary	Private	1	2	https://www.shms.edu/covid-19	2021-04-21		0	0	0	0	0	0	0	0	0	0	0	0	0	0	0	0	0	0	0	0	0	0	0	0	0	0	0		1	1	1	1	1	1	1	1	1	0	1
1381	227845	Saint Edward's University	Private	2	3	https://www.stedwards.edu/healthy-hilltop	2021-04-27	1	1	1	1	0	0	0	0	0	0	1	0	1	0	0	0	0	0	0	0	0	0	0	1	0	1	1	0		1	1	1	1	1	1	1	1	1
1384	195720	Saint John Fisher College	Private	2	1	https://www.sjfc.edu/update/	2021-04-22	1	1	1	1	0	0	0	0	0	0	1	0	1	0	0	0	0	0	0	0	0	0	0	1	0	1	1	0	1	1	1	1	1	1	1	1	1	1
1386	167677	Saint John's Seminary	Private	1	1	https://www.sjs.edu/	2021-04-26		0	0	0	0	0	0	0	0	0	0	0	0	0	0	0	0	0	0	0	0	0	0	0	0	0	0	0		0	0	0	0	0	0	0	0	1
1391	179256	Saint Louis Christian College	Private	1	2	https://stlchristian.edu/	2021-04-27		0	0	0	0	0	0	0	0	0	0	0	0	0	0	0	0	0	0	0	0	0	0	0	0	0	0	0		0	0	0	0	0	0	0	0
1396	123554	Saint Mary's College of California	Private	2	4	https://www.stmarys-ca.edu/covid-19-news-resources	2021-04-28	1	1	1	1	0	0	0	0	0	0	1	0	1	1	0	1	0	0	0	0	0	0	0	0	0	1	1	0		1	1	1	1	1	1	1	1	0
1406	102049	Samford University	Private	3	3	https://www.samford.edu/emergency/information/coronavirus/	2021-04-23	1	1	1	1	0	0	0	0	0	0	1	0	1	1	0	1	0	0	1	0	0	0	0	0	0	1	1	0	1	1	1	1	1	1	1	1	1	1
1408	112084	San Diego Christian College	Private	1	4	https://sdcc.edu/coronavirus-covid-19-information/	2021-04-28		0	0	0	0	0	0	0	0	0	0	0	0	0	0	0	0	0	0	0	0	0	0	0	0	0	0	0		1	1	1	1	1	1	1	1	0
1413	140951	Savannah College of Art and Design	Private	4	3	https://www.scad.edu/coronavirus	2021-04-26	1	1	1	0	0	0	0	1	0	0	0	0	1	0	0	0	0	0	0	0	0	1	0	0	0	0	0	0	1	1	1	1	1	1	1	1	1	1	0	1		0
1417	236577	Seattle Pacific University	Private	2	4	https://spu.edu/administration/smart-start	2021-04-26	1	1	1	1	0	0	0	1	0	0	0	0	0	0	0	0	0	0	0	0	0	0	0	0	0	0	0	0		1	1	1	1	1	1	1	1	0
1421	186584	Seton Hall University	Private	4	1	https://www.shu.edu/health-intervention-communication/index.cfm	2021-04-21	1	1	1	0	0	0	0	0	0	0	1	0	1	0	0	0	0	0	0	0	0	0	0	0	0	1	1	0		1	1	1	1	1	1	1	1	1	0		2	1
1425	199643	Shaw University	Private	2	3	https://www.shawu.edu/Covid-19/	2021-04-19	0	0	0	0	0	0	0	0	0	0	0	0	0	0	0	0	0	0	0	0	0	0	0	0	0	0	0	0		1	1	1	1	0	0	0	0	1	0
1426	233541	Shenandoah University	Private	2	3	https://www.su.edu/covid/	2021-04-26	1	1	1	1	0	0	0	0	0	0	0	1	1	1	0	1	0	0	1	0	0	0	0	0	0	0	0	0		1	1	1	1	1	1	1	1	1	1	1
1427	140988	Shorter University	Private	2	3	https://www.shorter.edu/covid-19-preventative-measures-and-protocol-for-fall-semester-2020/	2021-04-26	1	0	0	0	0	0	0	1	0	0	0	0	1	0	0	0	0	0	0	0	0	1	0	0	0	0	0	0	0	1	1	1	1	1	1	1	1
1432	167783	Simmons University	Private	3	1	https://www.simmons.edu/	2021-04-26	1	1	1	1	0	0	1	1	1	1	1	0	1	0	0	0	0	0	0	0	0	0	0	1	0	1	1	0		1	1	1	1	1	1	1	1	1
1436	167835	Smith College	Private	2	1	https://www.smith.edu/	2021-04-26	1	1	0	0	0	0	1	1	1	1	1	0	1	1	1	0	0	0	0	0	0	0	0	0	0	0	0	0		1	1	1	1	1	1	1	1	1
1438	366003	South Florida Bible College and Theological Seminary	Private	1	3	https://www.sfbc.edu/sfbc-health-alerts/	2021-04-22		0	0	0	0	0	0	0	0	0	0	0	0	0	0	0	0	0	0	0	0	0	0	0	0	0	0	0		1	1	1	1	1	1	1	1
1442	123952	Southern California Institute of Architecture	Private	1	4	https://www.sciarc.edu/institution/covid-19-updates-and-resources	2021-04-28	0	0	0	0	0	0	0	0	0	0	0	0	0	0	0	0	0	0	0	0	0	0	0	0	0	0	0	0		1	1	1	1	1	1	1	1	0
1446	206862	Southern Nazarene University	Private	2	3	https://snu.edu/covid-response/	2021-04-23	1	1	1	1	0	0	0	0	0	0	1	0	0	0	0	0	0	0	0	0	0	0	0	0	0	0	0	1		1	1	1	1	0	0	0	0
1468	245652	St. John's College	Private	1	4	https://www.sjc.edu/spring-plans	2021-04-21	1	1	1	1	0	0	0	0	0	0	1	0	1	1	0	1	0	0	1	0	0	0	0	0	0	1	1	0	1	1	1	1	1	1	1	1	1	1	1			0
1472	195544	St. Joseph's College-New York	Private	2	1	https://www.sjcny.edu/em/reopening	2021-04-22	0	0	0	0	0	0	0	0	0	0	0	0	0	0	0	0	0	0	0	0	0	0	0	0	0	0	0	0		1	1	1	1	0	0	0	0
1473	179265	St. Louis College of Pharmacy	Private	2	2	https://www.uhsp.edu/covid19/	2021-04-26	1	1	1	0	0	0	0	0	0	0	1	0	1	1	0	1	0	0	0	0	0	0	1	1	0	0	1	0	1	1	1	1	1	1	1	1	1	1	0	1	2	2
1474	228149	St. Mary's University	Private	2	3	https://www.stmarytx.edu/emergency/	2021-04-26	1	1	1	1	0	0	0	0	0	0	1	0	0	0	0	0	0	0	0	0	0	0	0	0	0	0	0	0		1	1	1	1	1	1	1	1	1	0			1
1478	179548	Stephens College	Private	1	2	https://www.stephens.edu/files/resources/staff-stephens-plan-for-fall-2020.pdf	2021-04-26		0	0	0	0	0	0	0	0	0	0	0	0	0	0	0	0	0	0	0	0	0	0	0	0	0	0	0		1	1	1	1	1	1	1	1	1	0
1482	186867	Stevens Institute of Technology	Private	3	1	https://www.stevens.edu/about-stevens/spring-21-campus-operations-and-guidance	2021-04-21	1	1	1	1	0	0	0	0	0	0	1	0	1	1	0	1	0	0	1	0	0	0	0	1	0	1	1	0		1	1	1	1	1	1	1	1	1	1			2
1486	164173	Stevenson University	Private	2	3	https://www.stevenson.edu/about/campus-covid-19-health-safety-plan/	2021-04-19	1	1	1	0	0	0	0	0	0	0	1	0	1	1	0	1	0	0	0	0	0	0	0	1	0	0	1	0	0	1	1	1	1	1	1	1	1	1	1			0
1493	196413	Syracuse University	Private	5	1	https://www.syracuse.edu/staysafe/	2021-04-22	1	1	1	1	0	0	0	0	0	0	1	0	1	0	0	0	0	0	0	0	0	0	0	1	0	1	1	0	1	1	1	1	1	1	1	1	1	1	0
1497	186900	Talmudical Academy-New Jersey	Private	1	1	https://talmudicalacademy.org/	2021-04-21		0	0	0	0	0	0	0	0	0	0	0	0	0	0	0	0	0	0	0	0	0	0	0	0	0	0	0		0	0	0	0	0	0	0	0
1506	228884	Texas College	Private	2	3	https://www.texascollege.edu/covid-19-information/	2021-04-27	0	0	0	0	0	0	0	0	0	0	0	0	0	0	0	0	0	0	0	0	0	0	0	0	0	0	0	0		1	1	1	1	1	1	1	1	1	0
1507	228981	Texas Lutheran University	Private	2	3	https://www.tlu.edu/covid-updates	2021-04-27	0	0	0	0	0	0	0	0	0	0	0	0	0	0	0	0	0	0	0	0	0	0	0	0	0	0	0	0		1	1	1	1	1	1	1	1	0
1508	229160	Texas Wesleyan University	Private	2	3	https://txwes.edu/coronavirus/	2021-04-27	0	0	0	0	0	0	0	0	0	0	0	0	0	0	0	0	0	0	0	0	0	0	0	0	0	0	0	0		1	1	1	1	1	1	1	1	0
1518	454184	The King's College	Private	1	1	https://www.tkc.edu/covid-19/	2021-04-22	0	0	0	0	0	0	0	0	0	0	0	0	0	0	0	0	0	0	0	0	0	0	0	0	0	0	0	0		1	1	1	1	1	1	1	1	0
1521	167057	The New England Conservatory of Music	Private	1	1	https://necmusic.edu/	2021-04-26		0	0	0	0	0	0	0	0	0	0	0	0	0	0	0	0	0	0	0	0	0	0	0	0	0	0	0		0	0	0	0	0	0	0	0
1528	221519	The University of the South	Private	2	3	https://new.sewanee.edu/	2021-04-28	1	1	1	1	0	0	1	1	1	1	1	0	1	0	0	0	0	0	0	0	0	0	0	1	0	1	1	0		1	1	1	1	1	1	1	1	1
1531	161563	Thomas College	Private	2	1	https://www.thomas.edu/assets/Return_To_Campus_Safely_Plan.pdf	2021-04-20	1	1	1	1	0	0	0	0	0	0	1	0	1	1	0	1	0	0	1	0	0	0	0	0	0	1	1	0	0	1	1	1	1	1	1	1	1	0
1532	216366	Thomas Jefferson University	Private	3	1	https://www.jefferson.edu/coronavirus.html	2021-04-28		0	0	0	0	0	0	0	0	0	0	0	0	0	0	0	0	0	0	0	0	0	0	0	0	0	0	0		1	1	1	1	1	1	1	1	1	0
1536	206048	Tiffin University	Private	2	2	https://www.tiffin.edu/offices/campus-safety-security/coronavirus	2021-04-22	1	1	1	1	0	0	0	0	0	0	1	0	1	1	0	1	0	0	0	0	0	0	0	0	0	1	1	0	1	0	0	0	0	0	0	0	0	1	0	1		0
1542	221892	Trevecca Nazarene University	Private	2	3	https://www.trevecca.edu/	2021-04-28		0	0	0	0	0	0	0	0	0	0	0	0	0	0	0	0	0	0	0	0	0	0	0	0	0	0	0		1	1	1	1	1	1	1	1	1
1543	206154	Tri-State Bible College	Private	1	2	https://www.tsbc.edu/	2021-04-22		0	0	0	0	0	0	0	0	0	0	0	0	0	0	0	0	0	0	0	0	0	0	0	0	0	0	0		1	1	1	1	1	1	1	1	0
1547	149505	Trinity Christian College	Private	2	2	https://www.trnty.edu/coronavirus/	2021-04-22	1	1	1	0	0	0	0	0	0	0	0	1	1	1	0	1	0	0	1	0	0	0	0	0	0	1	1	0		1	1	0	0	1	1	0	0
1548	130590	Trinity College	Private	2	1	https://www.trincoll.edu/reopening/	2021-04-19	1	1	1	1	0	0	0	0	0	0	1	0	1	1	0	1	0	0	1	0	0	0	0	0	0	0	0	0	0	1	1	1	1	1	1	1	1	1	0	1		0
1551	135610	Trinity International University-Florida	Private	1	3	https://www.tiu.edu/trinity-coronavirus-covid-19-information/	2021-04-22	1	1	1	1	0	0	0	0	0	0	1	0	1	1	1	0	0	0	0	0	0	0	0	0	1	0	0	0	1	1	1	1	1	1	1	1	1	1	0	1		1
1552	149514	Trinity International University-Illinois	Private	2	2	https://www.tiu.edu/trinity-coronavirus-covid-19-information/	2021-04-23	1	1	1	0	0	0	0	0	0	0	1	0	1	1	0	1	0	0	0	0	0	0	0	0	0	0	0	0		1	1	1	1	1	1	1	1	1				1
1557	160755	Tulane University of Louisiana	Private	4	3	https://tulane.edu/	2021-04-22	1	1	1	1	0	0	1	1	1	1	1	0	1	0	0	0	0	0	0	0	0	0	0	0	0	1	1	0		1	1	1	1	1	1	1	1	1	0	0
1559	102377	Tuskegee University	Private	2	3	https://www.tuskegee.edu/coronavirus-resources	2021-04-27	1	1	1	1	0	0	0	0	0	0	1	0	1	1	0	1	0	0	1	0	0	0	0	1	0	1	1	0		1	1	1	1	1	1	1	1	1	0			1
1564	221971	Union University	Private	2	3	http://www.uu.edu/	2021-04-28		0	0	0	0	0	0	0	0	0	0	0	0	0	0	0	0	0	0	0	0	0	0	0	0	0	0	0		1	1	1	1	1	1	1	1	1
1568	237312	University of Charleston	Private	2	3	https://www.ucwv.edu/coronavirus-information/	2021-04-26	1	1	1	1	0	0	0	0	0	0	1	0	1	1	0	1	0	0	1	0	0	0	0	0	0	0	0	0	1	1	1	1	1	0	0	0	0	1	0			1
1569	144050	University of Chicago	Private	4	2	https://goforward.uchicago.edu/	2021-04-23	1	1	1	1	0	0	0	1	0	0	0	0	1	0	0	0	0	0	0	0	0	0	0	0	0	1	1	0		1	1	1	1	1	1	1	1
1570	224323	University of Dallas	Private	2	3	https://udallas.edu/coronavirus/index.php	2021-04-27	1	0	0	0	0	1	0	0	0	0	0	1	1	1	1	0	0	0	0	0	0	0	0	0	0	1	1	0		1	1	1	1	1	1	1	1	1	0	1
1573	169716	University of Detroit Mercy	Private	3	2	https://www.udmercy.edu/coronavirus/guide.php	2021-04-21	1	1	1	0	0	0	0	0	0	0	1	0	0	0	0	0	0	0	0	0	0	0	0	0	0	0	0	1	0	1	1	1	1	1	1	1	1	1	0			1
1574	153278	University of Dubuque	Private	2	2	https://www.dbq.edu/COVID-19/	2021-04-29	1	1	1	1	0	0	0	0	0	0	1	0	1	1	0	1	0	0	1	0	0	0	0	0	0	1	1	0	0	1	1	1	1	1	1	1	1	0
1577	160065	University of Holy Cross	Private	2	3	https://uhcno.edu/	2021-04-22		0	0	0	0	0	0	0	0	0	0	0	0	0	0	0	0	0	0	0	0	0	0	0	0	0	0	0		1	1	1	1	1	1	1	1	1	0	0
1579	200156	University of Jamestown	Private	2	2	https://www.uj.edu/university-news?id=48413	2021-04-20	1	1	1	1	0	0	0	0	0	0	1	0	0	0	0	0	0	0	0	0	0	0	0	0	0	0	0	0		1	1	1	1	0	0	0	0	0
1582	200217	University of Mary	Private	2	2	https://www.umary.edu/student-life/campus-safety-security/health.php	2021-04-20	1	1	1	1	0	0	0	0	0	0	1	0	0	0	0	0	0	0	0	0	0	0	0	0	0	0	0	0		0	0	0	0	0	0	0	0	0
1584	135726	University of Miami	Private	4	3	https://coronavirus.miami.edu/	2021-04-23	1	1	1	0	0	0	0	0	0	0	1	0	1	1	0	1	0	0	1	0	0	0	0	1	1	0	1	0	0	0	0	0	0	0	0	0	0	1	0			0
1595	180258	University of Providence	Private	2	4	https://www.uprovidence.edu/	2021-04-19	1	1	1	1	0	0	0	0	0	0	0	1	1	1	0	1	0	0	1	0	0	0	0	0	0	1	1	0	1	1	1	1	1	1	1	1	1	1	0	1
1598	233374	University of Richmond	Private	2	3	https://www.richmond.edu/coronavirus/index.html	2021-04-26	1	1	1	0	0	0	0	0	0	0	1	0	1	1	0	1	0	0	0	0	0	0	0	0	0	1	1	0	1	1	1	1	1	1	1	1	1	1	0			1
1610	227863	University of St Thomas	Private	2	3	https://www.stthom.edu/-ENS/UST-Alerts/Coronavirus.aqf?Aquifer_Source_URL=%2FStayHealthy&PNF_Check=1	2021-04-27	1	1	1	1	1	0	0	0	0	0	1	0	0	0	0	0	0	0	0	0	0	0	0	0	0	0	0	0		1	1	1	1	1	1	1	1
1614	107558	University of the Ozarks	Private	1	3	https://ozarks.edu/ozarks-coronavirus-update/	2021-04-27	1	0	0	0	0	0	0	0	0	0	0	0	1	0	0	0	0	0	0	0	1	1	0	0	0	0	0	0		1	1	1	1	1	1	1	1	1	0			1
1621	154493	Upper Iowa University	Private	2	2	https://uiu.edu/experience/safety-security/covid-19-coronavirus-update/	2021-04-29	1	1	1	1	0	0	0	0	0	0	1	0	1	0	0	0	0	0	0	0	0	1	0	0	0	0	0	0	0	1	1	1	1	1	1	1	1	1	0			0
1629	149639	VanderCook College of Music	Private	1	2	https://www.vandercook.edu/covid-19/	2021-04-21		0	0	0	0	0	0	0	0	0	0	0	0	0	0	0	0	0	0	0	0	0	0	0	0	0	0	0		1	1	1	1	1	1	1	1
1638	240107	Viterbo University	Private	2	2	https://www.viterbo.edu/moving-forward-viterbo/your-questions-answered	2021-04-27	1	1	1	0	0	0	1	0	0	0	0	0	1	1	0	1	0	0	0	0	0	0	0	0	0	1	1	0	1	1	1	1	1	1	1	1	1	1	1
1639	218919	Voorhees College	Private	1	3	https://www.voorhees.edu/	2021-04-27		0	0	0	0	0	0	0	0	0	0	0	0	0	0	0	0	0	0	0	0	0	0	0	0	0	0	0		0	0	0	0	0	0	0	0
1656	392840	Watkins College of Art Design & Film	Private	1	3	https://www.watkins.edu/	2021-04-28		0	0	0	0	0	0	0	0	0	0	0	0	0	0	0	0	0	0	0	0	0	0	0	0	0	0	0		0	0	0	0	0	0	0	0
1663	168218	Wellesley College	Private	2	1	https://www.wellesley.edu/	2021-04-26	1	1	1	1	0	0	1	1	1	1	1	0	1	0	0	0	0	0	0	0	0	0	0	1	0	1	1	0		1	1	1	1	1	1	1	1	1
1664	197230	Wells College	Private	1	1	https://www.wells.edu/covid-19-info	2021-04-22	1	1	1	1	0	0	0	0	0	0	1	0	1	1	0	1	0	0	1	0	0	0	0	0	0	1	1	0	1	1	1	1	1	1	1	1	1	1	0
1665	168227	Wentworth Institute of Technology	Private	2	1	https://wit.edu/	2021-04-26	1	1	0	0	0	0	1	1	1	1	1	0	1	0	0	0	0	0	0	0	0	0	0	1	0	1	1	0		1	1	1	1	1	1	1	1
1667	141325	Wesleyan College	Private	1	3	https://www.wesleyancollege.edu/Covid-19/covidstudents.cfm	2021-04-27	1	0	0	0	0	0	0	0	0	0	1	0	1	1	0	1	0	0	1	0	0	0	0	0	0	0	0	0	0	1	1	1	1	1	1	1	1	0
1669	237969	West Virginia Wesleyan College	Private	2	3	https://www.wvwc.edu/about/covid-dashboard/	2021-04-26		0	0	0	0	0	0	0	0	0	0	0	0	0	0	0	0	0	0	0	0	0	0	0	0	0	0	0		1	1	1	1	1	1	1	1	1	0
1672	179946	Westminster College	Private	1	2	https://www.wcmo.edu/stronger-than-ever-faq/index.html	2021-04-26	1	1	1	0	0	0	0	1	0	0	0	0	1	1	0	1	0	0	0	0	0	0	1	0	0	0	0	0	0	1	1	1	1	1	1	1	1	1	1			0
1673	216807	Westminster College	Private	2	1	https://www.widener.edu/coronavirushttps://www.widener.edu/coronavirushttps://www.widener.edu/coronavirushttps://wwhttps://www.widener.edu/coronavirus	2021-04-28	1	1	1	1	0	0	0	0	0	0	1	0	1	1	0	1	0	0	1	0	0	0	0	0	0	1	1	0	1	1	1	1	1	1	1	1	1	1	0
1682	216852	Widener University	Private	3	1	https://www.widener.edu/coronavirus	2021-04-28	1	1	1	1	0	0	0	0	0	0	0	0	1	1	0	1	0	0	0	0	0	0	0	0	0	1	1	0	1	1	1	1	1	1	1	1	1	1	0
1688	166717	William James College	Private	1	1	https://www.williamjames.edu/	2021-04-23		0	0	0	0	0	0	0	0	0	0	0	0	0	0	0	0	0	0	0	0	0	0	0	0	0	0	0		1	1	1	1	1	1	1	1
1694	107877	Williams Baptist University	Private	1	3	https://williamsbu.edu/coronavirus-faq/	2021-04-28		0	0	0	0	0	0	0	0	0	0	0	0	0	0	0	0	0	0	0	0	0	0	0	0	0	0	0		1	1	1	1	1	1	1	1	0
1696	219505	American Baptist College	Private	1	3	https://abcnash.edu/	2021-04-28		0	0	0	0	0	0	0	0	0	0	0	0	0	0	0	0	0	0	0	0	0	0	0	0	0	0	0		0	0	0	0	0	0	0	0
1701	206525	Wittenberg University	Private	2	2	https://www.wittenberg.edu/together	2021-04-22	1	1	1	0	0	0	0	1	1	0	0	0	0	0	0	0	0	0	0	0	0	0	0	0	0	0	0	1	1	1	1	1	1	1	1	1	1	1	0			1
1702	218973	Wofford College	Private	2	3	https://www.wofford.edu/	2021-04-27	1	1	1	1	0	0	1	1	1	1	1	0	1	1	0	1	0	0	1	0	0	0	0	1	0	1	1	0		1	1	1	1	1	1	1	1				2
1707	160904	Xavier University of Louisiana	Private	2	3	https://www.xula.edu/	2021-04-22	1	0	0	0	0	1	0	0	0	0	0	1	1	1	0	1	0	0	0	0	0	0	0	0	0	0	0	0		1	1	1	1	1	1	1	1	1
1717	247773	Yeshiva Gedolah of Greater Detroit	Private	1	2	https://yeshivagedolahgreaterdetroit.com	2021-04-22		0	0	0	0	0	0	0	0	0	0	0	0	0	0	0	0	0	0	0	0	0	0	0	0	0	0	0		0	0	0	0	0	0	0	0
1740	181853	York College	Private	1	2	https://www.york.edu/coronavirus.html	2021-04-20		0	0	0	0	0	0	0	0	0	0	0	0	0	0	0	0	0	0	0	0	0	0	0	0	0	0	0		1	1	1	1	1	1	1	1	1	0	1
1743	458575	Zaytuna College	Private	1	4	https://zaytuna.edu/academics/fall2020-update	2021-04-28		0	0	0	0	0	0	0	0	0	0	0	0	0	0	0	0	0	0	0	0	0	0	0	0	0	0	0		0	0	0	0	0	0	0	0
1746	182980	New England College	Private	2	1	https://www.nec.edu/coronavirus/	2021-04-20	1	1	1	1	0	0	0	0	0	0	1	0	1	1	0	1	0	0	0	0	0	0	0	0	0	1	1	0		1	1	1	1	1	1	1	1	1	1			0
1747	174817	Saint Mary's University of Minnesota	Private	3	2	https://www.smumn.edu/about/covid-19-planning	2021-04-26	1	1	1	0	0	0	0	0	0	0	1	0	1	0	0	0	0	0	0	0	0	0	1	0	0	0	0	0	1	1	1	1	1	1	1	1	1	1	1			0
1751	182634	Colby-Sawyer College	Private			https://colby-sawyer.edu/covid	2021-05-13	1	1	1	1	0	0	0	0	0	0	1	0			0	1	0	0	1	0	0	0	0	0	0	1		0	1		1	1	1		1	1	1	1	0		3	1
1754	217624	Allen University	Private	1	3	https://static1.squarespace.com/static/5f0e2cce65d789563f789332/t/5f7231074bee894e9f891e73/1601319180595/Return-Measures2020.pdf	2021-05-13	1	1	1	1	0	0	0	1	0	0	0	0	0	0	0	0	0	0	0	0	0	0	0	0	0	0	0	0		1	1	1	1	1	1	1	1	1	0	1	2	1
1764	145497	Hebrew Theological College	Private			http://www.htc.edu/covid-19-updates.html	2021-05-13	0	0	0	0	0	0	0	0	0	0	0	0			0	0	0	0	0	0	0	0	0	0	0	0		0			1	1	1		1	1	1	0
1765	157076	Kentucky Wesleyan College	Private			https://kwc.edu/coronavirus/	2021-05-13	1	1	1	0	0	0	0	0	0	0	0	1			0	0	0	0	0	0	0	0	0	0	0	1		0			1	1	1		1	1	1	1	0			1
1766	118693	Menlo College	Private	1	4	https://www.menlo.edu/student-life/health-wellness/coronavirus/	2021-05-14	1	1	1	1	0	0	0	0	0	0	0	0	1	0	0	0	0	0	0	0	0	0	0	0	0	1	1	0	1	1	1	1	1	1	1	1	1	1	0		3	1
1767	440794	Pillar College	Private	1	1	https://pillar.edu/pillar-college-covid-19-updates/	2021-05-13	0	0	0	0	0	0	0	0	0	0	0	0	0	0	0	0	0	0	0	0	0	0	0	0	0	0	0	0		1	1	1	1	1	1	1	1
1768	233301	Randolph College	Private	1	3	https://www.randolphcollege.edu/covid19/	2021-05-14	1	1	1	0	0	0	0	1	1	0	0	0	0	0	0	0	0	0	0	0	0	0	0	0	0	0	0	0		1	1	1	1	1	1	1	1	1	0		3	1
1774	222983	Austin College	Private	2	3	https://www.austincollege.edu/campus-life/health-services/monitoring-the-coronavirus/	2021-05-13	1	0	0	0	0	0	0	0	0	0	0	0	1	0	0	0	0	0	0	0	0	0	0	0	0	1	1	0	0	1	1	1	1	1	1	1	1	1	0	1		0
1777	216667	Washington & Jefferson College	Private			https://www.washjeff.edu/coronavirus/	2021-05-13	1	0	0	0	0	1	0	0	0	0	0	1			1	0	0	0	0	0	0	0	0	0	0	0		0	1		1	1	1		1	1	1	1	0		3	1
1778	154749	Bethel College-North Newton	Private	1	2	https://www.bethelks.edu/coronavirus-information	2021-05-14	1	1	1	1	0	0	0	0	0	0	0	0	1	1	0	1	0	0	0	0	0	0	0	0	0	0	0	0		1	1	1	1	1	1	1	1	1	0			1
1781	443340	Williamson Christian College	Private	1	3	https://williamsoncc.edu/	2021-05-14	0	0	0	0	0	0	0	0	0	0	0	0	0	0	0	0	0	0	0	0	0	0	0	0	0	0	0	0		0	0	0	0	0	0	0	0
1782	200873	Allegheny Wesleyan College	Private	1	2	https://awc.edu/coronavirus/	2021-05-14		0	0	0	0	0	0	0	0	0	0	0	0	0	0	0	0	0	0	0	0	0	0	0	0	0	0	0		0	0	0	0	0	0	0	0
1783	140720	Paine College	Private	1	3	https://paine.edu/web/mycampus/covid-19	2021-05-14	0	0	0	0	0	0	0	0	0	0	0	0	0	0	0	0	0	0	0	0	0	0	0	0	0	0	0	0		1	1	1	1	1	1	1	1	1	0			1
1784	211024	Clarks Summit University	Private	1	1	https://www.clarkssummitu.edu/coronavirus/	2021-05-14	0	0	0	0	0	0	0	0	0	0	0	0	0	0	0	0	0	0	0	0	0	0	0	0	0	0	0	0		1	1	1	1	1	1	1	1	1	1			1
1787	155937	Sterling College	Private	2	2	https://www.sterling.edu/	2021-04-20	1	1	1	1	0	0	1	1	1	1	1	0	1	1	0	1	0	0	1	0	0	0	0	0	0	1	1	0		1	1	1	1	1	1	1	1	1
1788	154855	Central Christian College of Kansas	Private	1	2	https://www.centralchristian.edu/	2021-04-20		0	0	0	0	0	0	0	0	0	0	0	0	0	0	0	0	0	0	0	0	0	0	0	0	0	0	0		0	0	0	0	0	0	0	0
1789	154712	Benedictine College	Private	2	2	https://www.benedictine.edu/	2021-04-20		0	0	0	0	0	0	0	0	0	0	0	0	0	0	0	0	0	0	0	0	0	0	0	0	0	0	0		1	1	1	1	1	1	1	1	1				1
1790	230816	Bennington College	Private	1	1	https://www.bennington.edu/	2020-12-31	1	1	0	0	0	0	0	0	0	0	1	0	1	1	1	0	0	0	0	0	0	0	0	0	0	0	0	0		1	1	1	0	1	1	1	1
1791	154721	Bethany College	Private	1	2	https://www.bethanylb.edu/	2021-04-20		0	0	0	0	0	0	0	0	0	0	0	0	0	0	0	0	0	0	0	0	0	0	0	0	0	0	0		1	1	1	1	1	1	1	1	1
1792	155177	Hesston College	Private	1	2	https://www.hesston.edu/	2021-04-20		0	0	0	0	0	0	0	0	0	0	0	0	0	0	0	0	0	0	0	0	0	0	0	0	0	0	0		1	1	1	1	1	1	1	1
1793	230038	Brigham Young University-Provo	Private	5	4	https://www.byu.edu/coronavirus/	2021-02-01	1	1	1	1	0	0	0	0	0	0	1	0	1	0	0	0	0	0	0	0	0	0	0	1	0	1	1	0		1	1	1	1	1	1	1	1
1794	230852	Champlain College	Private	2	1	https://view.champlain.edu/faqs-covid-19/#1-academics-students	2021-01-04	1	1	0	1	0	0	1	0	0	0	0	0	1	1	1	0	0	0	1	0	0	0	0	0	0	0	0	0		1	1	1	0	0	0	0	0
1795	177038	Cleveland University-Kansas City	Private	1	2	https://www.cleveland.edu/	2021-04-20		0	0	0	0	0	0	0	0	0	0	0	0	0	0	0	0	0	0	0	0	0	0	0	0	0	0	0		1	1	1	1	1	1	1	1
1797	155414	Kansas Wesleyan University	Private	1	2	https://www.kwu.edu/	2021-04-22		0	0	0	0	0	0	0	0	0	0	0	0	0	0	0	0	0	0	0	0	0	0	0	0	0	0	0		1	1	1	1	1	1	1	1
[truncated: 61 more columns]

## Sheet: Codebook
Variable formats and definitions used to analyze data abstracted from IHE websites
Category	Variable Name	Definition	Variable responses
Analysis Data	ID	Record's Unique ID assigned by MS Access
	Institution	IHE name*
	IPEDS_ID	IHE Unique ID assigned by NCES IPEDS*
	Affiliation	Public or Private*
	sizecat	Enrollment size based on total students enrolled for credit as reported by IPEDS*	1 = <1,000	2 = 1,000 - 4,999	3 = 5,000 - 9,999	4 = 10,000 - 19,999	5 = 20,000+
	CB_r	Census region as defined by the US Census Bureau†	1 = Northeast	2 = Midwest	3 = South	4 = West
	Website	Official IHE website or COVID-19 response page where applicable
	day_collected	Date data was abstracted from IHE website
COVID-19 Testing	Testing_yn	Does this IHE offer COVID-19 testing?	1 = Yes	0 = No	. = Not found
	Test_who_( )	Select all populations for which testing is available
	Test_who_res	Residential students	1 = Yes	0 = No or not found
	Test_who_off	Non-residential students
	Test_who_staff	Staff
	Test_who_anyone	Non-campus affiliates
	Test_who_unknown	Unknown
	Test_when_( )	Select all criteria under which populations are eligible to test
	test_when_asymp	Asymptomatic	1 = Yes	0 = No or not found
	Test_when_Symp	Symptomatic
	Test_when_known	Known contact
	Test_when_susp	Suspected contact
	Test_when_any	No criteria
	Test_when_unknown	Unknown
	Test_req_( )	Select all circumstances in which testing is required
	Test_req_any	Any required testing	1 = Yes	0 = No or not found
	Test_req_arrive	Arrival (any)
	Test_req_arrive_oncampus	Residential students
	Test_req_arrive_allstudents	All students
	Test_req_arrive_hightrans	Travelers from high transmission areas
	Test_req_arrive_outstate	Out of state students
	Test_req_arrive_staff	Staff
	Test_req_arrive_intlstud	International students
	Test_req_known	Known contact
	Test_req_suspect	Suspected contact
	Test_req_breakreturn	After return from a break
	testing_req_reg	Regular residential testing
	Test_req_travelstate	Out of state travel
	test_req_random	Regular surveillance testing
	test_req_surv	Any regular or surveillance testing
	Test_req_unknown	Unknown
	Testing_spring	Change in testing availability from first to second semester	1 = More available	-1 = Less available	0 = No change	. = Not found
Face Masks	Mask_in	Face masks required indoors	1 = Yes	0 = No or not found
	Mask_in_student	Student
	Mask_in_staff	Staff
	Mask_in_visitor	Visitors
	Mask_out	Facemasks required outdoors
	Mask_out_student	Student
	Mask_out_staff	Staff
	Mask_out_visitor	Visitors
Academic Calendar	Calendar_yn	Have changes been made to the calendar in response to COVID-19?	1 = Yes	0 = No	. = Not found
	Calendar_thanks	F2F instruction continues after thanksgiving
	calendar_spring	F2F instruction continues after spring break
	Break_( )	Changes made to break in response to COVID-19
	Break_summer20	Summer 2020	0 = Unchanged	1 = Eliminated	2 = Shortened	3 = Lengthened	4 = Not Observed	. = Not found
	Break_fall	Fall break
	Break_thanks	Thanksgiving
	Break_winter	Winter break
	Break_spring	Spring break
	Break_summer	Summer 2021
	Break_single	Single day breaks (Labor day, MLK day, etc.)
	Fall_X	First (fall) semester	Date
	Thanks_X	Thanksgiving
	Spring_X	Second (spring) semester
	WB_	Winter break
	SB_	Spring break
	X_S	Beginning date
	X_E	End date
Learning Environment	Class_yn	Has the learning environment changed in response to COVID-19?	1 = Yes	0 = No	. = Not found
	class_how_ ( )	Select all formats in which courses are offered
	class_how_person	Face to face	1 = Yes	0 = No or not found
	class_how_online	Virtual or distance
	class_how_hybrid	Hybrid
	class_theory	Primary format of classroom based theory classes	0 = Fully online	1 = Mostly online (> 50%)	2 = Balanced 50/50	3 = Mostly in person (> 50%)	4 = Fully in person	. = Not found
	class_practical	Primary format of hands-on practical classes
	balmo_person	Courses offered ≥50% in person	1 = Yes	0 = No or not found
	class_mo	Courses offered >50% online
	class_bal	Courses offered 50% online and in person
	class_mp	Courses offered >50% in person
	class_config_( )	Changes made to the learning environment in response to COVID-19
	Class_config_spaced	Space desks or seats 6ft apart	1 = Yes	0 = No or not found
	Class_config_taped	Tape off rows or chairs for allowed use
	Class_config_assigned	Assign seating to students
	Class_config_reduced	Reduced class sizes
	Class_config_hybrid	Alternate schedules or hybrid attendance
	Class_unknown	Non-specific changes
On-campus housing	Dorm_cap_yn	Has dorm capacity/policy changed in response to COVID-19	1 = Yes	0 = No	. = Not found or no housing
	Dorm_cap_( )	Specific changes to housing	1 = Yes	0 = No or not found
	dorm_cap_reduced	Reduced housing density/capacity
	dorm_cap_single	Single occupancy rooms
	dorm_cap_risk	Accommodations for "high-risk" students
	dorm_cap_closed	Housing closed to students
	dorm_cap_unknown	Non-specific changes
	Dorm_guest_yn	Has dorm guest policy changed in response to COVID-19?	1 = Yes	0 = No	. = Not found or no housing
	Dorm_guests_( )	Specific changes to guest policy
	dorm_guest_limit	Limit number of guests	1 = Yes	0 = No or not found
	dorm_guest_living	No guests in living areas
	dorm_guest_night	No overnight guests
	dorm_guest_unknown	Non-specific changes
Campus common spaces	Space_yn	Have common areas been changed in response to COVID-19?	1 = Yes	0 = No	. = Not found
	Space_how	Specific changes made to common areas
	Space_how_physical	Physical barriers	1 = Yes	0 = No or not found
	Space_how_guides	Physical guides
	Space_how_restrict	Restrict room or area capacity
	Space_how_close	Closing communal spaces
	Space_how_add	Addition of amenities
	Space_how_unknown	Non-specific changes
Dining services	Dining_yn	Have dining services been changed in response to COVID-19	1 = Yes	0 = No	. = Not found
	Dining_how_( )	Specific changes made to dining
	Dining_how_grabgo	Increased grab and go options	1 = Yes	0 = No or not found
	Dining_how_guides	Physical barriers or guides
	Dining_how_reduced	Reduced capacity for indoor seating
	Dining_how_serve	Removal of self service options
	Dining_how_closed	Closed indoor seating in dining area
	Dining_unknown	Non-specific changes
* The National Center for Education Statistics. Integrated Postsecondary Education Data System [Internet]. 2018-2019 [cited December 1, 2020]. Available from: https://nces.ed.gov/ipeds.
† 2010 Census Regions and Divisions of the United States [Internet]. US Census Bureau. 2010 [cited May 1, 2021]. Available from: https://www.census.gov/geographies/reference-maps/2010/geo/2010-census-regions-and-divisions-of-the-united-states.html.

## Sheet: Metadata
Description:	Nonpharmaceutical interventions (NPIs) implemented by institutions of higher education (IHEs) in response to the COVID-19 pandemic, academic year 2020-2021
Data source:	Data were collected via manual searches of publicly available, IHE-run websites (COVID-19 response alerts, plans to return to in-person learning, academic claendars, and campus announcements).
Processing:	The sample of 847 four-year undergraduate institutions, including all public IHEs (n=547) and a stratified random sample of private IHEs (n=300) within the 50 states and DC, excluding primarily graduate, clinical, or trade programs were identified from the National Center for Education Statistic’s (NCES) Integrated Postsecondary Education Data System (IPEDS) (https://nces.ed.gov/ipeds). The unive…
Limitations:	Publicly available information may not fully reflect all NPIs implemented within IHEs. Data were collected between December 2020 and June 2021, reflecting the information available at the time which may have subsequently changed or been removed since collection.
